# Supplementary material for: Species-specific maturation profiles of human, chimpanzee and bonobo neural cells
Source: eLife. 2019 Feb 7;8:e37527. doi: 10.7554/eLife.37527 (PMC6366899; doi:10.7554/eLife.37527)
Supplement: Supplementary file 1. [file elife-37527-supp1.xls]

## Sheet: NPC_full DE list_edgeR
Supplemental Table S1: Full list of genes differentially expressed in nonhuman primates versus human
Gene_Symbol	logFC	logCPM	PValue	padj
MTND3P19	10.097	5.40116	3.01648e-79	4.28129e-75
MTND5P10	9.71137	5.61395	6.42279e-66	4.55793e-62
PPIAP31	9.2558	4.44495	4.72937e-64	2.23747e-60
MTATP8P2	10.1958	4.35704	3.80965e-56	1.35176e-52
MTCO3P22	9.30563	6.28998	6.14938e-56	1.74556e-52
MTND6P22	9.26838	3.91322	5.27109e-47	1.24688e-43
MTND4LP30	9.19649	5.87263	1.86666e-46	3.78478e-43
MTRNR2L2	8.04082	4.50003	5.37214e-45	9.53085e-42
ADAMTS7P4	8.87516	3.74322	1.50697e-44	2.3765e-41
MTATP6P2	8.41528	3.99811	2.96338e-40	4.20593e-37
ZSCAN12P1	4.57272	4.38612	8.68266e-38	1.1203e-34
ACTG1P9	8.61687	3.25712	1.3587e-37	1.60701e-34
MTCO1P22	8.25057	5.41265	3.07299e-36	3.355e-33
MTRNR2L12	9.1766	6.70903	1.18838e-35	1.20476e-32
MTCO3P7	11.043	2.91621	2.16671e-35	2.05015e-32
LINC00662	-9.88153	3.7694	2.05499e-34	1.8229e-31
RPS29P3	6.91757	3.28538	5.02899e-34	4.19862e-31
MTND4P35	9.87298	5.70665	1.83074e-33	1.44354e-30
GAPDHP60	5.60773	3.63283	2.88738e-33	2.15687e-30
NPIPB1P	8.66642	2.89987	4.58384e-32	3.25292e-29
MTND4P12	8.23936	8.42675	1.4207e-31	9.60189e-29
UBBP4	7.07781	3.32341	9.55053e-31	6.02823e-28
SEPT7P3	8.54688	2.02702	9.76885e-31	6.02823e-28
MTND6P3	9.64931	3.12204	7.61737e-30	4.50472e-27
UCP2	-5.72558	4.8894	1.52179e-29	8.63952e-27
LINC02211	8.03869	1.93808	2.88017e-29	1.57224e-26
MTCYBP18	9.31871	7.31491	4.62373e-29	2.43054e-26
RPL10AP2	5.30666	3.48028	8.91985e-29	4.52141e-26
MTND2P13	7.60957	2.32819	1.73981e-27	8.51488e-25
MTND5P12	7.61978	3.4746	2.30315e-27	1.08962e-24
RPS15AP1	4.83275	3.80038	4.50402e-27	2.06212e-24
GNRHR2P1	8.54077	1.48631	9.57113e-27	4.2451e-24
YWHAZP5	7.25131	1.74998	1.31487e-26	5.65515e-24
NLRP2	-9.95487	5.90204	5.41721e-26	2.26137e-23
LRRC37BP1	-8.95542	2.88502	1.09213e-25	4.34773e-23
MTND6P4	4.87804	6.12738	1.10278e-25	4.34773e-23
VPS35P1	7.78532	1.29455	2.14969e-25	8.24609e-23
MTCYBP35	7.6874	3.9315	2.25551e-25	8.42434e-23
RPSAP49	7.94654	1.81786	4.76825e-25	1.73527e-22
ZNF138	-9.55933	2.12421	8.86062e-23	3.14397e-20
ATP5MC2P3	6.83657	1.35483	1.742e-22	6.0303e-20
NPM1P46	5.27009	2.34836	3.76823e-22	1.27339e-19
CFL1P5	6.61818	1.57264	3.91192e-22	1.29121e-19
MTCO1P40	8.90655	8.07	6.38701e-22	2.06025e-19
GTF2IP4	-9.8142	2.37059	1.80955e-21	5.70732e-19
PABPC1P10	8.8795	0.843969	2.05012e-21	6.32551e-19
SDCCAG3P1	8.32179	0.342683	4.24254e-21	1.28116e-18
PTMA	-3.02445	6.99449	6.09178e-21	1.80126e-18
PARP4P2	7.57522	0.562342	7.87186e-21	2.28011e-18
MTND4P24	9.05993	7.71007	2.17911e-20	6.18561e-18
ST13P10	6.90965	0.863606	2.54218e-20	7.07473e-18
MTND4LP1	7.10137	0.683217	6.02516e-20	1.64452e-17
MTRNR2L8	6.9797	4.40719	8.76668e-20	2.34765e-17
TGM3	5.25423	1.49692	1.55495e-19	4.08693e-17
MEIG1	4.91706	2.78423	2.18352e-19	5.63466e-17
SNRPCP8	8.07981	0.132636	2.50425e-19	6.34692e-17
MTCO3P13	10.8845	2.76259	2.88709e-19	7.18885e-17
ATP5F1EP2	3.17268	4.60287	9.66087e-19	2.36408e-16
NUTM2HP	5.95263	0.940206	1.24755e-18	3.00111e-16
LYPD5	5.23384	1.6732	5.01112e-18	1.18538e-15
DNLZ	4.70475	2.68127	5.57681e-18	1.29757e-15
TUBB2BP1	6.76737	1.02965	5.79861e-18	1.32741e-15
ATP5MFP5	5.69743	1.06949	1.02699e-17	2.31366e-15
HAUS6P3	4.99326	2.36813	1.13302e-17	2.51264e-15
ACTP1	6.9825	0.0401578	1.28256e-17	2.80052e-15
CCDC58P3	6.97085	0.0477053	2.26457e-17	4.86985e-15
MTND1P15	9.33537	2.269	5.61527e-17	1.18951e-14
MTND5P11	8.92725	8.31244	1.06445e-16	2.22172e-14
CD300A	5.78214	0.965741	1.18643e-16	2.44043e-14
TNRC18P3	6.98288	0.0787118	1.56194e-16	3.16695e-14
MTND3P25	8.14327	0.184321	2.47391e-16	4.94538e-14
H2BFS	6.28413	-0.0378099	2.96026e-16	5.83542e-14
SMN2	-7.48397	1.45685	3.70934e-16	7.13011e-14
SLC29A4P1	7.57333	-0.288346	3.71752e-16	7.13011e-14
UBA52P5	4.19499	2.14568	4.35483e-16	8.24108e-14
NPIPB15	5.36791	3.30197	5.93674e-16	1.10869e-13
RPL5P12	4.68393	1.30096	7.19287e-16	1.32582e-13
NPIPB2	5.40758	2.52696	1.00828e-15	1.83468e-13
LINC02064	8.09191	0.148174	1.07627e-15	1.93361e-13
BPIFC	5.33583	0.240767	1.20594e-15	2.13949e-13
H3F3C	2.87707	4.06644	1.29492e-15	2.26899e-13
MTCO3P27	7.76928	-0.129033	1.47709e-15	2.55663e-13
CCNB2P1	4.55221	1.63616	1.68672e-15	2.88428e-13
MTCYBP13	6.2743	-0.0387249	1.79439e-15	3.03187e-13
RNF144A-AS1	-6.92077	2.0545	2.06174e-15	3.44262e-13
ZNF662	6.6384	2.84862	3.15303e-15	5.2036e-13
MEIOB	4.08007	1.51519	3.40477e-15	5.55447e-13
MTND1P4	7.65339	0.668588	3.95585e-15	6.38015e-13
PKMP2	5.85423	-0.0320672	5.07101e-15	8.08683e-13
MTCO1P3	8.46039	1.43403	5.41833e-15	8.54471e-13
ADAMTS7P3	4.70719	1.47321	5.94815e-15	9.27716e-13
S100A11P1	5.10564	2.05722	7.69696e-15	1.18742e-12
DNAH8	4.81691	1.35498	1.03199e-14	1.57494e-12
MTCO1P53	9.51965	9.78907	1.2244e-14	1.84872e-12
GTF2IRD2P1	6.39986	-0.417822	1.319e-14	1.97059e-12
EIF4A2P2	4.57532	0.947563	1.49269e-14	2.20685e-12
CYP2C19	6.88512	-0.0249649	1.5882e-14	2.32385e-12
GDI2P1	4.86184	1.73994	2.4543e-14	3.55448e-12
CCT6P3	4.25992	2.14188	2.5438e-14	3.64689e-12
RPL7P46	5.43134	0.100545	3.04388e-14	4.32019e-12
DCLRE1CP1	4.99483	0.543154	3.27005e-14	4.59522e-12
NUP35P2	8.02054	0.0789335	3.64294e-14	5.06904e-12
NPM1P25	4.98139	0.627494	4.63668e-14	6.38916e-12
RPS29P16	3.83454	2.53828	7.04663e-14	9.61661e-12
FOXO3B	-4.1751	2.79121	7.99011e-14	1.08003e-11
MTCYBP4	6.18936	2.37289	9.37481e-14	1.24902e-11
SDCBP2-AS1	2.94048	4.45003	9.41631e-14	1.24902e-11
MRPL50P2	6.95907	-0.781766	1.00938e-13	1.32649e-11
FKBP9P1	3.93958	2.90879	1.15666e-13	1.5061e-11
RRN3P2	5.45875	0.184444	1.2141e-13	1.56652e-11
VN1R67P	6.0447	-0.23728	1.54059e-13	1.95253e-11
BEND3P1	5.25335	0.110394	1.54079e-13	1.95253e-11
PAICSP3	5.6236	0.0513705	1.5981e-13	2.00725e-11
YAP1P1	4.82279	0.11974	1.93491e-13	2.40896e-11
OSER1-DT	-4.16026	2.47886	2.51463e-13	3.1035e-11
TIMM17BP1	4.61836	0.841302	3.06292e-13	3.74758e-11
CCDC198	4.78439	1.48889	3.26812e-13	3.96448e-11
EEF1GP8	5.43633	-0.355447	5.69908e-13	6.85483e-11
TDRD6	5.61109	2.72908	8.24843e-13	9.83781e-11
MTCO2P22	7.8448	8.18729	9.06645e-13	1.07233e-10
EIF3F	-1.88678	7.37335	9.16612e-13	1.07516e-10
SLC6A10P	4.77893	0.832832	1.01842e-12	1.18479e-10
LRRC37A	4.8238	-0.144194	1.25615e-12	1.44947e-10
ALG3P1	5.18622	-0.322284	1.37938e-12	1.57883e-10
MTCO1P2	9.21189	10.2812	1.70411e-12	1.93492e-10
DYDC2	3.3286	3.24933	2.21591e-12	2.49606e-10
C6orf52	-5.84648	0.597847	2.53682e-12	2.83505e-10
PNLDC1	4.35145	0.928127	2.78744e-12	3.09079e-10
IL36G	5.38463	-0.41357	3.11564e-12	3.42793e-10
MTCYBP16	7.30244	0.3261	3.51851e-12	3.8414e-10
RPL23AP82	-4.72998	1.55149	3.55835e-12	3.85524e-10
HSPA8P1	2.63704	4.87873	4.27434e-12	4.59589e-10
SRP9P1	1.70203	6.10675	5.15895e-12	5.50534e-10
EIF3FP3	1.81458	6.23996	6.11415e-12	6.47598e-10
ATP5MFP4	5.32253	0.0105228	6.68248e-12	7.02551e-10
CHCHD2P9	-5.37136	1.40369	7.69915e-12	8.03486e-10
UBE2L4	3.35485	1.71093	7.86557e-12	8.14861e-10
MYCBPAP	5.05498	1.09085	1.03556e-11	1.06505e-09
FAM90A26	5.95344	-0.755894	1.17897e-11	1.20382e-09
RPL7P28	5.33978	-0.792523	1.50985e-11	1.53067e-09
RPS6P25	2.68694	3.243	1.64594e-11	1.65679e-09
PMPCAP1	4.44332	0.174957	1.70384e-11	1.703e-09
XRCC6P5	3.95637	0.368921	2.30002e-11	2.28281e-09
RCC2P8	5.25523	-0.517005	2.54825e-11	2.51161e-09
LINC02440	-6.1931	0.232447	3.06765e-11	3.00271e-09
TMCC1-AS1	-5.79771	1.70712	3.17267e-11	3.08423e-09
DHDH	3.72089	1.47497	3.24294e-11	3.13109e-09
LCN8	6.60102	-0.274502	4.59869e-11	4.41009e-09
RPL5P1	2.15034	4.81325	5.70798e-11	5.43713e-09
CYP4V2	-5.42272	3.33479	6.0473e-11	5.72195e-09
ATP5F1AP3	2.74664	3.29085	7.69905e-11	7.2366e-09
FBXO4	3.2477	2.05526	8.75847e-11	8.17822e-09
CEP170P1	4.06525	3.33612	1.08523e-10	1.00671e-08
C22orf15	3.62348	2.85882	1.11178e-10	1.02464e-08
PPP4R1L	2.26684	4.51456	1.17507e-10	1.07598e-08
TMC2	4.40542	1.12453	1.29267e-10	1.17608e-08
IMPG1	3.77921	1.10003	1.55201e-10	1.40304e-08
FXNP2	4.33646	-0.13364	1.63405e-10	1.46786e-08
SPTBN5	2.81638	3.73143	1.68523e-10	1.50431e-08
BNIP3P1	4.1938	4.40285	1.71613e-10	1.52232e-08
NMRAL2P	5.68501	0.285446	1.78765e-10	1.57591e-08
FOXRED2	-2.24193	5.39165	1.89204e-10	1.65764e-08
RPS2P5	-2.5469	6.57963	1.92873e-10	1.67941e-08
INTS4P1	3.29429	0.819329	2.11878e-10	1.83365e-08
GTF2H2C	-3.7751	1.90896	2.27427e-10	1.95629e-08
LINC02361	3.5249	1.32052	2.85017e-10	2.4369e-08
FHP1	3.68598	0.183374	3.23141e-10	2.74631e-08
CCNB1IP1	-1.89417	6.81776	3.40425e-10	2.87598e-08
C12orf60	-3.95879	0.852324	3.93194e-10	3.30213e-08
TEX22	3.26158	1.9776	3.99355e-10	3.33414e-08
ERVK13-1	-4.11986	3.18005	4.6276e-10	3.84091e-08
DPP10-AS1	-7.27657	0.0118338	4.75639e-10	3.92485e-08
PTGR1	2.31017	5.23039	5.0717e-10	4.16085e-08
USP32P2	7.03245	-0.717318	6.50277e-10	5.30424e-08
RSL24D1P11	2.8747	1.59501	7.09605e-10	5.7551e-08
SIGLEC10	3.14848	3.17649	7.48626e-10	6.03708e-08
MRRFP1	3.51623	0.208676	7.68971e-10	6.1661e-08
HMGB1P8	4.74962	-0.890637	9.13707e-10	7.28553e-08
RPL13P5	-4.43892	0.324506	9.22728e-10	7.31635e-08
FAM86EP	-4.52165	0.842244	1.00204e-09	7.90108e-08
GTF2H2	-3.83687	1.28929	1.04084e-09	8.16172e-08
CCT6P2	2.3656	3.46396	1.08238e-09	8.44078e-08
PABPC1P1	3.72765	0.814461	1.25279e-09	9.71628e-08
MIR663AHG	3.79096	0.578964	1.71507e-09	1.3211e-07
PRMT1P1	2.96484	1.47284	1.722e-09	1.3211e-07
CNN2P9	3.25228	0.640531	1.79719e-09	1.37138e-07
RPS7P11	-3.98036	0.636236	1.93976e-09	1.47224e-07
ATP8B4	3.8348	0.173542	2.01564e-09	1.5217e-07
RASSF8-AS1	2.17663	4.11434	2.12581e-09	1.59638e-07
EIF4E2P2	3.51612	-0.0894056	2.17907e-09	1.62777e-07
NPIPB9	5.07484	-0.373804	2.27264e-09	1.68877e-07
RPL18P13	3.65154	1.68355	2.63734e-09	1.94957e-07
CES1	4.87093	-0.0517466	2.66207e-09	1.95766e-07
SMG1P6	3.33049	0.442298	3.09351e-09	2.26321e-07
HOXC-AS3	5.10035	-0.416161	3.24014e-09	2.35832e-07
RPS15	-1.68087	6.68216	3.33012e-09	2.41145e-07
CHKB-DT	2.74545	2.05029	3.44421e-09	2.48141e-07
OR7E104P	5.56612	-1.04873	3.50136e-09	2.50984e-07
LINC02367	3.24479	1.36943	3.60893e-09	2.57395e-07
TUBA3E	4.23783	-0.378932	3.7071e-09	2.63075e-07
MCPH1-AS1	2.83137	2.9639	3.84245e-09	2.71323e-07
MKRN7P	3.22917	1.54963	4.15842e-09	2.9218e-07
GTF2IRD1P1	3.92135	-0.740866	4.26175e-09	2.97965e-07
CYCSP45	3.13266	0.655512	4.44331e-09	3.09137e-07
ARMC10P1	2.68528	1.90916	4.69117e-09	3.24789e-07
DDX18P6	3.44505	0.0578618	4.78921e-09	3.29967e-07
C5orf63	4.06552	1.12139	5.21388e-09	3.57491e-07
HRH4	3.98133	-0.426494	5.49229e-09	3.7477e-07
GAS8-AS1	3.52149	0.159436	6.12267e-09	4.15785e-07
JMJD7-PLA2G4B	2.88986	4.03337	7.42482e-09	5.01812e-07
TTC29	4.17159	1.60311	8.30343e-09	5.58534e-07
TM4SF19-AS1	4.19782	-0.544331	9.55429e-09	6.39642e-07
NOL8P1	3.79256	0.213104	1.00842e-08	6.71946e-07
BMPR1APS2	2.39108	3.04776	1.05794e-08	7.01653e-07
SHC1P1	4.23574	-0.368065	1.12333e-08	7.39361e-07
DDX18P4	3.4264	-0.208704	1.12522e-08	7.39361e-07
NPIPP1	-4.25041	0.420802	1.17155e-08	7.66261e-07
CCDC178	3.65413	0.706883	1.1824e-08	7.69805e-07
DCAF13P3	3.1694	0.675793	1.20338e-08	7.79889e-07
ZFP3	3.49259	3.46596	1.21814e-08	7.85868e-07
OXSM	2.72543	3.09571	1.25547e-08	8.06285e-07
TCTN3	-1.51358	6.08552	1.39606e-08	8.92535e-07
OSBPL6	2.27523	5.89371	1.57695e-08	1.00366e-06
FAM213AP2	3.27848	-0.167	1.64626e-08	1.0431e-06
LINC00672	2.95963	3.3409	1.71698e-08	1.08307e-06
TUBB7P	4.0925	-0.371149	1.80533e-08	1.13376e-06
DNM1P35	3.27412	0.118439	2.05969e-08	1.28781e-06
RNASE10	6.35047	-0.496648	2.07274e-08	1.29028e-06
LINC02298	3.48086	-0.16645	2.11713e-08	1.31216e-06
TPT1-AS1	2.36645	3.94213	2.37926e-08	1.46821e-06
SCDP1	2.34722	3.50494	2.70411e-08	1.66145e-06
CCDC152	-3.8118	2.06526	2.74291e-08	1.67802e-06
OR6B2	6.6836	-0.965658	3.00514e-08	1.83056e-06
TCF3P1	2.99873	0.156658	3.18432e-08	1.93141e-06
FAM86KP	3.92257	-0.698968	3.27419e-08	1.97747e-06
COX5AP2	3.64964	0.0322026	3.29622e-08	1.98234e-06
ROCK1P1	3.50869	1.18455	3.40955e-08	2.04184e-06
FAM86HP	2.70666	3.03554	4.23789e-08	2.52724e-06
HEBP2	-2.04821	4.73103	4.48041e-08	2.66069e-06
RPS24P16	4.86333	-0.360761	4.6398e-08	2.74386e-06
DIO2	2.70553	1.58711	4.79046e-08	2.82121e-06
IFITM3	-2.51571	6.86922	5.42637e-08	3.1825e-06
PBX2P1	1.84024	4.31222	5.53792e-08	3.23456e-06
NOMO3	-3.96254	1.95338	5.62483e-08	3.27186e-06
RNASEH1-AS1	-2.87254	3.40377	5.84625e-08	3.38677e-06
TNFRSF11B	3.28638	5.03927	6.06048e-08	3.4966e-06
RGPD3	3.40242	0.0473467	6.21609e-08	3.57186e-06
FAM86FP	2.79031	1.67028	6.77253e-08	3.87591e-06
DMC1	2.57346	2.71069	6.94749e-08	3.96007e-06
TIFA	1.92474	3.91583	7.21016e-08	4.09335e-06
XRCC2	-2.22256	5.18742	7.56811e-08	4.27945e-06
NEK2P4	3.18521	0.503998	7.73086e-08	4.35413e-06
LINC02137	3.76374	-0.722439	7.91826e-08	4.44178e-06
POLR2J4	2.55417	2.15273	7.94908e-08	4.44178e-06
METTL2B	-1.66092	4.94676	8.10306e-08	4.51007e-06
UQCRBP1	2.39083	2.33735	8.29281e-08	4.59765e-06
PILRB	3.0499	3.52403	8.72319e-08	4.81744e-06
MT2A	-3.22159	3.32973	9.16686e-08	5.04284e-06
SCUBE1	1.83235	6.61944	1.01306e-07	5.55146e-06
ZNF826P	-5.77969	-0.0974076	1.101e-07	5.99861e-06
ENPP5	3.64078	2.54789	1.10311e-07	5.99861e-06
EIF1AX	-1.43904	6.51933	1.13455e-07	6.14605e-06
CROCCP1	3.49136	-0.454633	1.14013e-07	6.15281e-06
HMGB1P5	1.23558	7.10118	1.15281e-07	6.19765e-06
XAF1	3.6044	0.188182	1.16478e-07	6.2384e-06
ALG1L2	3.35335	0.558602	1.25174e-07	6.67894e-06
PURPL	-3.97564	3.76617	1.41254e-07	7.50868e-06
ZNF215	-3.69507	2.41843	1.44035e-07	7.62795e-06
TTN-AS1	-4.16472	1.13581	1.59074e-07	8.39307e-06
DMRTA1	2.85257	4.83912	1.66401e-07	8.74716e-06
HNMT	2.99256	3.0129	1.67394e-07	8.76687e-06
JPX	-2.12205	3.88604	1.69712e-07	8.85558e-06
PLA2G4B	2.80493	1.35671	1.72386e-07	8.96217e-06
NNAT	-3.31959	7.75916	1.79468e-07	9.29633e-06
HERC6	-4.55952	0.97175	1.94449e-07	1.00357e-05
PRMT8	-3.43775	4.39	2.10754e-07	1.08378e-05
CDC26	-2.80556	1.5238	2.26081e-07	1.1584e-05
GAREM1	1.72736	4.92326	2.39684e-07	1.22368e-05
CCDC74A	-2.56367	3.27444	2.70225e-07	1.37466e-05
POM121B	2.20497	2.49612	2.79255e-07	1.41552e-05
PTPDC1	1.78511	4.88507	2.81517e-07	1.42191e-05
ZDHHC22	-3.15015	4.83475	3.26605e-07	1.6438e-05
PCDHB17P	3.57739	1.29784	3.35119e-07	1.68068e-05
SPATA4	3.2956	-0.212524	3.36562e-07	1.68198e-05
C1QTNF3	3.76562	4.05849	3.68291e-07	1.83409e-05
F2RL1	-3.2869	4.15974	3.81644e-07	1.89394e-05
ASPRV1	-3.5819	0.561836	3.83637e-07	1.8972e-05
LINC01198	4.13129	-0.0643549	3.9391e-07	1.94124e-05
C8orf37	1.87909	4.53197	4.20901e-07	2.06707e-05
FAM21FP	2.59909	0.309581	4.24498e-07	2.07755e-05
STK33	-2.22846	4.58277	4.43868e-07	2.16489e-05
GZMA	4.95253	-0.304216	4.47884e-07	2.17699e-05
ZNF192P1	2.90248	2.58585	4.64085e-07	2.24804e-05
ARF4P1	2.1728	2.4396	4.68786e-07	2.26309e-05
ILF3-DT	-1.94524	4.35248	4.86567e-07	2.34097e-05
CEL	2.41981	1.96143	5.02238e-07	2.4082e-05
GUCA1A	-5.98429	0.65061	5.79081e-07	2.7673e-05
MTCYBP24	6.19256	-1.29951	5.96991e-07	2.84332e-05
HOXB-AS4	3.72699	0.1269	6.01088e-07	2.85326e-05
CILP	3.07695	1.5287	6.3872e-07	3.02178e-05
ICE2P2	3.5877	-0.437192	6.44217e-07	3.03767e-05
RPL12	-2.24344	5.3576	6.82896e-07	3.20938e-05
HSD17B7P2	3.65098	1.00669	6.91419e-07	3.23872e-05
RGPD4	3.50337	-0.338371	7.13474e-07	3.33103e-05
C8orf31	2.79717	2.07827	7.42873e-07	3.45691e-05
ARHGEF4	2.69357	5.96687	7.50731e-07	3.48207e-05
NPIPB3	-3.53243	0.548434	7.94023e-07	3.67087e-05
PCSK1	2.15792	5.41683	8.09976e-07	3.73246e-05
SDSL	2.26001	3.75851	8.19065e-07	3.76213e-05
NTN4	2.22356	4.79257	8.55666e-07	3.91757e-05
PKD1P6	-3.26189	0.555751	8.72128e-07	3.9801e-05
C10orf143	2.27233	1.92583	8.86622e-07	4.03328e-05
FAM182B	3.12978	1.55752	9.31349e-07	4.21557e-05
HOXD12	3.67771	-0.0594403	9.32635e-07	4.21557e-05
EHHADH	2.18987	3.08857	1.03981e-06	4.68438e-05
RPSA	-1.98751	6.43148	1.04295e-06	4.68438e-05
SLC7A5P1	2.82861	0.433778	1.2034e-06	5.38796e-05
GANC	1.53704	4.7472	1.24396e-06	5.55204e-05
HOXC10	3.35655	2.2567	1.30292e-06	5.79696e-05
SPATC1L	-3.2586	3.25424	1.40421e-06	6.22811e-05
LAP3P2	2.14339	1.7769	1.4538e-06	6.42798e-05
SLC52A1	4.05798	0.411166	1.45843e-06	6.42843e-05
ACRBP	2.56036	1.37523	1.54809e-06	6.80251e-05
ARSE	3.58656	3.22637	1.58419e-06	6.93965e-05
PPP5D1	2.38014	1.19704	1.61527e-06	7.054e-05
ROPN1L	2.42084	0.479556	1.62485e-06	7.07408e-05
VPS33A	-1.65174	4.8545	1.66188e-06	7.21318e-05
RPL26P19	-1.75274	5.83349	1.68106e-06	7.27419e-05
PCDHGB4	-2.41822	3.4397	1.69269e-06	7.28457e-05
LINC01224	-2.56917	4.7398	1.69373e-06	7.28457e-05
TBCAP1	1.98725	3.10905	1.72504e-06	7.39683e-05
PDCL3P4	2.25446	1.21517	1.75141e-06	7.48727e-05
AKAP3	2.13637	2.53543	1.76707e-06	7.53154e-05
HOXD11	4.81728	1.45652	1.81155e-06	7.69799e-05
TUFMP1	2.40317	1.40726	1.81921e-06	7.70748e-05
PMS2CL	1.97959	4.01992	1.83813e-06	7.76446e-05
PDCD4-AS1	-2.89243	0.719252	1.90403e-06	8.01896e-05
ELAC2	-1.5445	6.75775	1.94804e-06	8.18004e-05
NPIPB4	-3.26903	0.459432	1.96486e-06	8.22633e-05
RRN3P3	2.88121	3.32581	1.98911e-06	8.30336e-05
LGI1	2.36929	4.97904	2.01324e-06	8.37358e-05
NIFKP6	4.03313	-0.281271	2.01773e-06	8.37358e-05
PGAM1	-2.59581	5.06833	2.11738e-06	8.74153e-05
RFPL1S	-3.83115	0.13038	2.11871e-06	8.74153e-05
LINC01291	-6.02094	0.785734	2.12942e-06	8.76024e-05
AMH	-4.32172	2.79657	2.14856e-06	8.81342e-05
SERPINB2	4.62821	0.952813	2.23901e-06	9.14042e-05
PIGFP1	2.71977	0.159305	2.24115e-06	9.14042e-05
ABCG5	2.98909	-0.508509	2.2608e-06	9.19413e-05
PTGDR2	2.979	0.199296	2.28763e-06	9.27668e-05
FAM221B	2.63859	0.206123	2.31458e-06	9.35923e-05
DRC7	2.59985	0.557692	2.41472e-06	9.73638e-05
PTMAP2	-2.9422	0.66371	2.52955e-06	0.000101705
ITGA3	-2.89761	5.42403	2.60096e-06	0.000104281
PLA2G7	4.61938	2.72806	2.62106e-06	0.000104791
LINC01508	-5.20112	2.18728	2.65522e-06	0.000105858
RPL29	-1.56092	6.55865	2.72087e-06	0.000108172
TIMM8BP2	2.31217	0.608007	2.75034e-06	0.000109038
SBF1P1	2.91583	0.335008	2.96179e-06	0.000116887
AKR1C3	3.96505	2.34808	2.96479e-06	0.000116887
ACADL	2.76157	0.50579	2.98578e-06	0.000117388
EIF3LP2	2.08839	1.65059	3.5652e-06	0.000139781
ADSSL1	2.33431	3.37504	3.58324e-06	0.000140102
PMS2P3	2.61134	0.498515	3.80479e-06	0.000148356
HOXA7	3.05125	2.26533	3.98023e-06	0.000154589
FAM71F2	-4.59082	-0.0600875	3.98645e-06	0.000154589
FAM86C2P	-2.63079	1.63314	4.01357e-06	0.000155217
PLEKHM1P1	-2.76522	2.71938	4.05596e-06	0.00015643
SDHAP1	-2.7596	2.43738	4.11367e-06	0.000158226
MFSD13B	3.33605	-0.090062	4.34284e-06	0.000166589
ZNF154	1.52484	5.52004	4.74704e-06	0.000181603
RBM44	-3.26759	-0.0134175	4.85172e-06	0.000185109
RPL6	-1.42833	5.71484	4.94626e-06	0.00018821
MBNL1-AS1	-2.8899	1.30781	5.01736e-06	0.000190405
PARP1P1	2.18208	2.09321	5.08579e-06	0.000192487
ENTPD1	-1.83784	5.16254	5.18194e-06	0.000195604
ASB16-AS1	-2.22728	2.94234	5.22884e-06	0.000196851
C22orf46	-2.81817	3.43255	5.2589e-06	0.000197459
SHC1P2	2.77326	-0.154834	5.27577e-06	0.00019757
SLC2A14	4.46274	4.97554	5.39553e-06	0.000201523
HSF2BP	2.22545	2.41587	5.54174e-06	0.000206441
NUTM2F	3.29154	-0.0440798	5.71631e-06	0.000212386
MRPS30-DT	-2.88687	0.778162	6.1582e-06	0.000228207
ALB	2.96258	0.269457	6.4074e-06	0.000236823
KLHL2P1	2.92065	-0.729691	6.96707e-06	0.000256841
TPI1P2	2.4185	1.44195	7.31417e-06	0.000268938
CCBE1	3.21466	4.28422	7.44134e-06	0.000272907
HMGB3P22	2.94592	-0.3252	8.09482e-06	0.000295648
TRIM52-AS1	1.79409	4.53906	8.10309e-06	0.000295648
RPL39	-2.22219	2.50676	8.14279e-06	0.000296335
IKZF2	1.94018	4.41476	8.28434e-06	0.000300715
CXCL3	-3.64194	0.186768	8.35903e-06	0.000302652
PGM2	1.17009	5.89387	8.38798e-06	0.000302928
CDH6	2.19335	8.15414	8.45573e-06	0.000304599
FSCN1P1	1.58774	3.70659	8.6148e-06	0.000309544
ARL4C	1.33661	7.57911	9.30747e-06	0.000333383
SCAMP1-AS1	-2.16882	2.49787	9.32523e-06	0.000333383
BNIP3P17	2.23148	2.12584	9.52047e-06	0.000339508
MT1F	-6.13121	0.248086	9.80044e-06	0.000348616
DDX10P2	2.12939	0.930306	1.05862e-05	0.000375624
C9orf43	2.37897	1.22839	1.08057e-05	0.000382456
TMEM9B-AS1	-3.68089	0.456806	1.12019e-05	0.000395493
IFITM2	-2.49405	3.67394	1.1267e-05	0.000396806
RPL7A	-1.30201	7.5284	1.17854e-05	0.000414037
LINC00488	-4.99024	-0.130117	1.18502e-05	0.000415283
ZNF815P	-2.83957	1.12163	1.193e-05	0.00041705
GCAT	-1.721	4.2483	1.23737e-05	0.000431211
HOXA-AS3	3.73561	2.04516	1.23958e-05	0.000431211
RPS20P10	-4.61513	2.16084	1.31519e-05	0.000456394
PCDHGA3	-3.99665	3.33294	1.32578e-05	0.000458947
ZNF266	-1.4303	5.33417	1.33693e-05	0.000461678
SLC25A5P2	2.19407	0.350647	1.35618e-05	0.000467189
LINC00645	-4.20883	-0.0886764	1.36743e-05	0.000469926
SERF1B	-3.31614	-0.177286	1.37635e-05	0.000471849
ACTN4P1	1.92988	2.32702	1.38977e-05	0.000475302
PCDHAC1	1.87197	3.26274	1.45063e-05	0.000494921
SERPINH1P1	2.27331	0.287386	1.45568e-05	0.000495456
CLCN1	2.79864	0.801982	1.58161e-05	0.000536996
HOXA6	3.89504	1.99061	1.58761e-05	0.000536996
ZNF71	-1.30471	5.61179	1.58908e-05	0.000536996
DHRS4L1	2.79098	-0.751439	1.62486e-05	0.000547782
PANX1	-1.11605	6.61815	1.6741e-05	0.000562649
LINC01043	-6.40963	1.05202	1.67689e-05	0.000562649
FAM90A1	2.65391	0.563202	1.72652e-05	0.000577936
KNOP1P4	2.67939	-0.484423	1.8752e-05	0.000626229
FLRT2	1.98267	6.95713	1.90936e-05	0.00063614
TPMT	-1.9041	4.01074	1.92694e-05	0.000640495
CRABP1	-2.54369	8.88264	1.94013e-05	0.000643371
DNAH5	2.44899	1.89104	1.97317e-05	0.000652802
SLC23A3	2.82234	0.755024	2.00233e-05	0.000660908
MAN2B2	-1.79586	4.27026	2.01211e-05	0.000662597
PES1P2	2.82604	-0.605261	2.04479e-05	0.0006718
PLP2	-3.21468	1.47264	2.06186e-05	0.000675843
CYBRD1	1.63814	4.76559	2.07842e-05	0.000679011
ALG1L6P	-2.43428	0.891519	2.0811e-05	0.000679011
SESN3	1.26529	7.78382	2.09414e-05	0.000681699
HSP90AB3P	1.38598	7.10888	2.11827e-05	0.000687978
LINC01876	-4.2549	0.0807673	2.15578e-05	0.000698563
NECAP1P1	2.25161	0.0841971	2.26594e-05	0.000732585
HOXD10	4.29469	2.88277	2.32746e-05	0.000750766
WDR11-AS1	-3.90541	-0.657467	2.4069e-05	0.000774629
CHRFAM7A	-2.91737	0.424921	2.44081e-05	0.000783764
LONRF3	2.91194	2.20334	2.45013e-05	0.000784492
FBXO43	2.77287	2.55328	2.45413e-05	0.000784492
SPSB3	2.21474	0.269285	2.49793e-05	0.000796698
DKK3	-1.64273	6.09424	2.52035e-05	0.000802047
RIMKLBP1	1.80303	1.84076	2.69289e-05	0.000855037
TBL2	0.987913	6.0612	2.70938e-05	0.000858352
HMGN1P38	1.1634	5.34546	2.87901e-05	0.000910063
ACVR2B-AS1	-2.01496	2.04224	2.93076e-05	0.000924362
SLC9A2	2.42188	0.160518	2.94785e-05	0.000927689
TYMSOS	-2.97258	1.13708	3.0112e-05	0.000945529
CYP1B1	2.22403	4.77813	3.07752e-05	0.000964221
TMEM31	2.6487	-0.59887	3.08824e-05	0.00096545
FRMD3	2.0991	3.41911	3.11999e-05	0.000973231
SYT10	-3.0684	3.18561	3.19743e-05	0.000995199
SCIN	4.45838	1.63106	3.28887e-05	0.00101959
SAT2	1.06919	6.13926	3.29015e-05	0.00101959
NAPA-AS1	-3.30794	-0.409836	3.40253e-05	0.00105212
KIAA1143	-1.14887	5.75282	3.49301e-05	0.00107601
LINC00683	2.4565	-0.389401	3.49497e-05	0.00107601
CCDC144NL-AS1	-3.83498	2.98717	3.51011e-05	0.00107833
SYNDIG1	-2.52487	4.42008	3.59954e-05	0.00110342
TGDS	1.40403	4.13909	3.71377e-05	0.00113408
MIR210HG	2.73004	2.82355	3.71553e-05	0.00113408
LINC00909	-1.72479	3.77703	3.80469e-05	0.00115676
HOXA10	3.23833	4.01801	3.80615e-05	0.00115676
PLEKHA8	1.16105	7.35988	3.81733e-05	0.00115768
PYROXD2	1.84798	2.14615	3.83278e-05	0.00115989
MT1X	-4.1743	1.41708	3.88051e-05	0.00117117
SRL	3.19541	1.15988	3.88657e-05	0.00117117
ERICH2	3.42786	0.880088	3.94851e-05	0.00118731
HS6ST1	-1.21362	7.11874	4.03465e-05	0.00121065
ZNF337-AS1	2.0582	1.43617	4.14627e-05	0.00124152
MEIS3P2	2.30426	2.24787	4.18596e-05	0.00125076
SBDSP1	-1.60803	4.16128	4.28323e-05	0.00127714
EIF5AL1	3.78009	1.94961	4.34469e-05	0.00129275
WFDC21P	3.19365	0.860403	4.3815e-05	0.0013009
TNFRSF10B	-1.09989	7.94489	4.39041e-05	0.0013009
SLC17A8	-6.70861	5.62782	4.43486e-05	0.00131133
ZNF23	2.27531	2.44442	4.52355e-05	0.00133478
RPS4XP13	-2.42813	1.98183	4.58006e-05	0.00134865
PRDX2P4	2.41403	0.203503	4.67707e-05	0.00137352
LINC00052	-5.86655	0.0364602	4.68388e-05	0.00137352
CASC4P1	1.99231	1.31842	4.79785e-05	0.00140404
ZNF285B	2.12232	1.10968	4.84527e-05	0.001415
PRKCB	2.25178	5.66963	4.93237e-05	0.00143748
THSD4	2.55144	5.82914	4.98326e-05	0.00144933
CCNB3	-2.86115	0.0430518	5.03399e-05	0.00146109
TMEM248	-1.00586	6.99244	5.0932e-05	0.00147526
CDK7P1	2.1069	0.801899	5.15925e-05	0.00148909
SNAI3-AS1	-2.17801	1.86863	5.16191e-05	0.00148909
LINC01619	-2.88994	0.240235	5.22061e-05	0.00150296
TFEC	3.3684	0.644637	5.31922e-05	0.00152825
ADA2	-2.23545	4.72623	5.44157e-05	0.00156025
CNGA3	-3.44094	3.40943	5.45929e-05	0.00156217
DMD	1.87122	6.93816	5.48877e-05	0.00156745
TMEM89	2.51431	-0.442858	5.63026e-05	0.00160387
MYO3A	1.81461	3.23876	5.63893e-05	0.00160387
FOXN3-AS1	-2.67617	-0.0264189	5.87667e-05	0.00166815
KRBA2	-2.5983	0.33353	5.97454e-05	0.00169255
TPM3P9	-2.44879	2.08903	6.10488e-05	0.00172603
POSTN	2.57913	5.43567	6.20217e-05	0.00175005
SGMS1-AS1	-2.63358	2.21496	6.21595e-05	0.00175046
TMEM200C	-1.624	5.93329	6.41567e-05	0.00180312
ATP2A3	-4.36981	2.54948	6.72613e-05	0.00188357
TNFRSF19	1.44515	5.7911	6.72844e-05	0.00188357
PNPT1P1	1.80867	1.09913	6.79214e-05	0.00189765
LRRC37A3	1.71376	3.16044	6.81117e-05	0.00189923
TREX2	2.28734	0.183502	6.90925e-05	0.0019228
PHACTR2	1.55485	6.17407	7.03918e-05	0.00195513
LINC01560	-2.19688	1.82431	7.07014e-05	0.00195964
RGS14	-2.367	3.10048	7.08305e-05	0.00195964
STAT4	2.23997	1.67401	7.12741e-05	0.00196808
MBLAC1	1.80009	1.90539	7.20183e-05	0.00198477
SCN9A	-2.8397	3.82351	7.25217e-05	0.00199337
EGR3	3.01776	1.9622	7.26115e-05	0.00199337
RPS19P1	1.45431	4.27988	7.30908e-05	0.00200266
LRRC61	2.96689	3.48628	7.44616e-05	0.00203629
ACAT2	0.98215	8.62829	7.46088e-05	0.00203639
IRAK3	2.05622	2.01437	8.00635e-05	0.00217885
C18orf54	1.06243	5.97971	8.01352e-05	0.00217885
TOX	-1.51234	6.08754	8.05275e-05	0.00218533
POM121	-1.07678	5.71116	8.29774e-05	0.00224751
ZNF840P	3.01125	0.753764	8.3821e-05	0.00226604
CCNQP3	2.50364	-0.48706	8.84869e-05	0.00238763
LCA5	1.44246	4.41491	8.93021e-05	0.00240506
CCDC168	2.38335	-0.401762	9.0976e-05	0.0024455
EFHC2	2.05245	0.977814	9.25362e-05	0.00248273
ABCB1	-2.84365	3.11951	9.3963e-05	0.00251626
ADGRF5P1	-4.8108	-0.813782	9.5007e-05	0.00253942
SLC6A11	3.04182	2.77414	9.52568e-05	0.00254132
C1QTNF7	3.69009	1.06951	9.64799e-05	0.00256912
IQUB	1.79028	1.56009	9.81656e-05	0.00260911
ZNF596	-2.67755	1.61972	9.87252e-05	0.00261697
RACGAP1P	1.92317	1.23131	9.883e-05	0.00261697
PDCD5P1	1.93925	0.394422	9.91972e-05	0.0026218
CDH4	-1.67085	7.27144	0.000102566	0.00270335
LSMEM1	2.02468	1.17806	0.000102664	0.00270335
GGT1	-3.70047	1.14119	0.000102961	0.00270617
NUDT16	0.922151	6.45232	0.000103534	0.00271618
MYL12AP1	1.90599	1.04736	0.000104342	0.00273234
ECI1	-1.22227	5.46264	0.000106803	0.00279162
TMEM140	-1.58851	3.80568	0.000108622	0.00283397
DZIP1	1.00317	6.76874	0.000109845	0.00286061
POLD2P1	1.90366	1.54796	0.000111531	0.00289918
GCOM2	1.81024	1.75441	0.000115284	0.00298888
PLXDC1	2.04999	1.6409	0.000115402	0.00298888
SLC25A20	-1.61892	3.33541	0.000117157	0.0030288
KLHL41	2.21063	0.203066	0.000117722	0.00303787
SULT1C2	2.82068	0.023422	0.000123221	0.003174
SNHG16	-1.39713	4.93283	0.000124526	0.0032018
GREM1	3.17263	6.16965	0.000124857	0.00320452
MAP3K19	2.5218	-0.860185	0.000125946	0.00322662
PTPN3	1.71452	2.81328	0.000126559	0.00323649
GDAP1	-1.16078	6.18389	0.000127874	0.00326423
HOXC-AS2	2.62528	1.66357	0.000128173	0.00326599
COL6A4P2	3.25693	2.35479	0.000129207	0.00328644
STK10	-1.66919	5.45711	0.000135618	0.00344333
HYLS1	1.73431	3.61646	0.000136274	0.00345383
SLC12A5-AS1	-2.75976	-0.634139	0.000141095	0.00356963
RPL7L1	-1.01484	7.23135	0.000146045	0.00368829
PRDX5	-1.05643	6.90956	0.000147581	0.00372045
ALG1L10P	2.55026	-0.859923	0.000148299	0.00373194
HOXD-AS2	3.20962	-0.551193	0.000149259	0.00374539
NUS1	-1.09951	5.59525	0.000149362	0.00374539
CD59	-1.09965	6.79653	0.000152238	0.00381078
HERC2P3	-5.38814	0.650018	0.00015313	0.00382637
HOXD1	3.48648	-0.29792	0.000153632	0.00383215
CBLN3	1.82062	1.04546	0.00015683	0.00390506
APOBEC3G	2.88796	0.822823	0.000159455	0.00396347
COL26A1	1.67133	7.41601	0.000161388	0.00400451
CYTH4	3.23364	-1.12589	0.000165339	0.00409538
EDAR	2.39938	0.211975	0.000166056	0.00410599
BTN3A2	-1.82635	2.29147	0.000168804	0.00416667
C1QTNF4	-1.97382	1.93537	0.000169322	0.0041722
GAS8	1.55148	3.8717	0.000169885	0.00417882
TTN	-2.94253	4.23064	0.000174914	0.00429508
AKR1C1	-2.20241	1.23616	0.000175388	0.00429928
RPL23P2	1.98232	0.592929	0.000176261	0.00431324
ZFP2	1.73053	1.9865	0.000178818	0.00436827
AGAP6	-2.20236	2.48023	0.000179215	0.00437044
CTSF	2.72578	4.01449	0.000182892	0.00445247
CAPS2	1.60727	2.06911	0.000183931	0.00447008
FTH1P20	1.51629	3.27677	0.00018437	0.00447311
TRIM55	2.24091	0.359994	0.00018535	0.0044892
SNHG8	1.8262	4.89416	0.000187332	0.00452949
GFPT1	0.86328	7.25003	0.000190199	0.00459098
ZNF887P	1.69765	2.31445	0.000192717	0.00464386
DDX3P1	2.78729	-0.3837	0.000193216	0.00464798
SOX1-OT	-3.21205	1.47353	0.000193678	0.00465121
CDON	1.43752	7.40721	0.000197272	0.00472709
PRR13P5	1.61133	2.96014	0.000197503	0.00472709
BRWD1-AS2	1.82693	0.693907	0.000198109	0.00473361
CDH5	-3.23886	1.7056	0.000205265	0.00489635
HOXD9	3.44778	1.79196	0.000207838	0.00494941
EEF2KMT	-1.62922	3.25186	0.000208969	0.00496801
EMB	-1.46695	4.58188	0.000210144	0.00498758
TACR2	2.29054	0.041476	0.000210686	0.00499209
GRM3	-1.95389	5.28543	0.000212579	0.00502857
RPS28	-1.858	3.77488	0.000215432	0.00508756
ULBP3	1.54414	3.04568	0.000216849	0.00510986
STON2	1.17192	5.63141	0.000217096	0.00510986
BMS1P1	2.73386	0.478311	0.000218574	0.00513614
ONECUT3	-2.93298	1.70656	0.000219389	0.00514675
TLE1	-1.10601	6.87542	0.000220429	0.00516263
SYCP2L	1.93701	1.58124	0.000222314	0.00519818
GLTPD2	-2.74901	0.186182	0.000225231	0.00525775
ARL4AP5	2.13141	-0.259356	0.000228458	0.0053243
TRPA1	-3.40587	0.722004	0.000233574	0.0054323
TRDC	-2.96362	1.19675	0.000233857	0.0054323
PTPRH	-2.60045	0.348182	0.000236664	0.00548511
LINC00843	-2.80671	-0.300405	0.000236904	0.00548511
DDIT4L	2.66614	4.87434	0.000238628	0.00551604
COL5A3	2.19444	4.64068	0.000239341	0.00552351
SLITRK6	2.03652	2.53226	0.000240161	0.00553345
CERCAM	-2.15225	5.47341	0.000241093	0.00554591
STMN3	-1.28145	7.85245	0.00024171	0.00555111
UQCRFS1P1	1.6327	3.07374	0.000243719	0.00558821
IGBP1P1	1.79764	0.499982	0.000245335	0.00561619
LINC00667	-1.65222	5.35713	0.000246003	0.00562241
ENO3	1.72051	3.81867	0.000248547	0.00567114
EFCAB5	2.17296	0.460983	0.000248934	0.00567114
SLFN13	-3.71887	2.86923	0.000250977	0.00570851
EIF4A3	1.22069	5.17192	0.000254307	0.00577501
LINC00680	-1.79802	2.49313	0.000254764	0.00577591
ZNF442	1.72641	2.16592	0.000255424	0.00577591
PARP9	-2.49	2.79553	0.000255568	0.00577591
DUBR	-2.06882	2.81108	0.000256426	0.00578595
VSTM2A	-2.07595	1.68879	0.000256827	0.00578595
IFITM1	-2.80212	4.45232	0.000257996	0.00580307
TOMM7	-1.46554	5.54445	0.00026039	0.00584766
RFT1	-1.15093	5.09958	0.000262169	0.00587829
ZRANB3	1.07879	4.96766	0.000262841	0.00588408
SNX22	1.646	2.71096	0.000263433	0.00588803
ZSCAN1	2.1179	1.73602	0.000264442	0.00589589
RTEL1P1	2.04105	-0.405477	0.000264615	0.00589589
ASB13	-1.26744	4.6371	0.000265374	0.00590354
METTL8	-1.5579	4.46308	0.000266667	0.00592301
RIPPLY3	2.39392	2.85325	0.00026849	0.00595419
CBS	-1.77127	7.75856	0.000269076	0.00595788
ST6GAL2	1.51122	6.47287	0.000271277	0.00599725
FGF22	2.24687	0.334002	0.000273671	0.00604076
PSME1	-1.18347	5.72078	0.00027854	0.00613868
RAB11B-AS1	-2.08649	0.602696	0.000279019	0.00613971
DGAT2	2.20286	1.91056	0.000279545	0.00614176
CCDC47	-0.971129	6.90414	0.000283678	0.00622294
HYAL1	2.1138	1.57736	0.000286279	0.0062703
SP6	3.93666	2.715	0.000288778	0.00631529
CEP19	1.51664	3.60365	0.000290982	0.0063537
PCDHA6	-2.12122	2.54634	0.000294025	0.00641029
SLIT2	1.37674	8.06785	0.000295591	0.00643454
NGLY1	0.942582	5.41456	0.000299514	0.00650996
CYP39A1	1.79267	1.7839	0.000304755	0.00661374
PYGL	1.26966	5.35168	0.000307485	0.00666281
MAGEE2	2.54577	-0.467716	0.000312249	0.00675572
TUBAP2	1.09092	6.38212	0.000319692	0.00690622
DHFR	-1.07402	6.60169	0.0003241	0.00699081
MTHFD2P7	2.07988	1.1806	0.000325032	0.00700028
ITGA2	-1.95629	3.82177	0.000327023	0.00703248
NKAIN4	-1.90988	4.76498	0.00032903	0.00706493
GLO1	-1.0283	7.99499	0.000338974	0.00726746
PPIP5K2	0.880096	7.27122	0.000341611	0.00731294
SPATA33	-1.30747	4.5454	0.000345121	0.00737696
C2orf40	2.70928	0.721654	0.000345794	0.00738023
H2AFZP2	1.68516	1.57656	0.000348611	0.00742919
HSP90AA2P	1.00382	6.64282	0.000349668	0.00744053
CLIC2	-2.40054	-0.404748	0.000352461	0.00748874
NT5M	1.57147	3.34084	0.000360877	0.00765609
ANKEF1	-2.75306	2.27999	0.000364588	0.00772327
CARD9	-2.33917	1.98539	0.00037016	0.00782964
GPR143P	3.48454	-0.52731	0.000372342	0.00786322
RFESD	2.65246	0.572224	0.000372856	0.00786322
CEND1	-1.7136	2.8853	0.000373552	0.0078662
ACTC1	-4.51995	4.96377	0.000374968	0.00788433
DRP2	1.59355	3.90848	0.000379356	0.0079648
EPAS1	-2.95893	4.06378	0.000380222	0.00797119
PDE7B	2.04917	1.54134	0.000381615	0.00798859
LINC00562	-2.38584	-0.395701	0.000383149	0.00800889
MIR135A2	2.09703	-0.202504	0.000389287	0.0081181
RIMS4	-2.27903	5.2752	0.000389518	0.0081181
SPCS2	-1.24963	4.43627	0.000392136	0.00816069
STYXL1	-1.89391	4.13965	0.000393999	0.00818396
LRP4	1.04565	7.46456	0.000394408	0.00818396
CHMP3	-1.23913	6.09279	0.000395489	0.00819442
THNSL1	1.28193	4.55717	0.000396601	0.00820347
TWIST2	2.58421	1.43364	0.000397082	0.00820347
ARHGEF28	2.24383	1.5169	0.00039772	0.00820471
IRS4	2.39628	3.73004	0.000398958	0.0082183
TMEM147-AS1	-1.91038	3.82704	0.000399991	0.00822765
TMEM132C	1.95528	6.08743	0.000402754	0.00827249
ANGPT2	2.36821	2.98982	0.000408467	0.00837771
PTPRD-AS1	-1.90866	2.32203	0.000411174	0.00842105
TRBV26OR9-2	-2.54415	0.211937	0.000412504	0.00842462
AK7	-2.04938	1.79758	0.000412535	0.00842462
AVEN	1.03557	5.37913	0.00041362	0.00843463
SLC10A5	1.67822	0.673149	0.000418786	0.00852774
DGLUCY	1.27756	5.07462	0.000423329	0.0086079
EPS8L1	-1.66533	3.42502	0.000424117	0.00861157
KANK1	1.6264	4.77974	0.000426513	0.00864785
PRKCQ-AS1	-3.30586	1.93372	0.000430087	0.00868755
SYT13	1.44496	4.8078	0.000430344	0.00868755
SPECC1	-1.00088	6.56701	0.000431219	0.00868755
ADD3	0.904916	7.5877	0.000431502	0.00868755
TRAF1	1.99814	2.4178	0.000431531	0.00868755
PDK1	1.49109	5.22291	0.000434065	0.00872618
MEG8	-2.84355	0.254491	0.00043621	0.0087569
KLHL31	1.94543	0.345702	0.000444409	0.0089089
ZCWPW2	1.92518	0.180369	0.000447395	0.00895611
FER1L5	2.05218	2.13226	0.000449077	0.00897712
PCDHGC5	1.83862	0.755317	0.000460654	0.00919558
FAM136BP	2.28136	-0.545981	0.000461854	0.00920659
DCTPP1	-1.72506	5.53701	0.000464346	0.00924328
PNMT	-3.16276	-0.087877	0.000473217	0.00940668
CDH24	1.05362	6.36334	0.000480548	0.00953905
NLRC5	-2.71693	0.946703	0.000482719	0.00956876
ANP32AP1	1.51303	1.54647	0.00048406	0.00958196
PPP1R15A	-1.17439	5.91865	0.000486387	0.00961461
FANCD2P2	3.13975	-0.0681098	0.000488295	0.00962814
MAGI2-AS3	1.79145	4.72998	0.000488428	0.00962814
SMIM32	2.35902	0.617034	0.000498007	0.00980336
IL34	-2.67496	0.636869	0.0005038	0.00990365
CCDC110	2.23577	0.191803	0.000505213	0.0099177
LINC00852	-2.51413	-0.295139	0.0005084	0.00996647
HOXA10-AS	2.78891	0.630575	0.000509317	0.00997067
CENPW	1.1213	5.29885	0.00051209	0.0100112
TMEM260	1.05646	5.10043	0.000515283	0.0100597
ZP3	2.74268	1.32744	0.000518028	0.0100994
TRH	-2.69453	2.5378	0.000520906	0.0101376
ADAM8	-2.34243	0.58599	0.000521414	0.0101376
A1BG	-2.78921	-0.521228	0.000522985	0.0101542
KDELC2	1.09666	6.52379	0.000533486	0.0103439
SEC24B-AS1	-2.02115	0.649599	0.000542387	0.0105022
CTSO	1.67809	1.90035	0.000544575	0.0105302
TRIM52	1.56305	3.96818	0.000548783	0.0105971
LIPE-AS1	1.64444	0.893897	0.000552712	0.0106585
LINC01006	-2.13728	0.100011	0.000557631	0.0107387
ITGBL1	3.06494	1.43591	0.000558407	0.0107391
ZIM2-AS1	2.64654	1.04808	0.00056129	0.01078
B3GALT5-AS1	-3.25498	1.57805	0.000562226	0.0107833
ANKRD20A4	-5.68039	-1.19559	0.0005645	0.0108123
SNHG5	-1.38391	5.3014	0.000573574	0.0109604
EMILIN2	-2.27883	2.82772	0.000573773	0.0109604
EPHA3	-2.40055	7.02344	0.000575953	0.0109869
COL15A1	2.18646	2.48418	0.00057671	0.0109869
CLDN4	-3.58043	2.29061	0.00057876	0.0110112
TRPM3	1.88801	4.23616	0.000581497	0.0110425
CHRNA7	-1.95382	1.89102	0.000581965	0.0110425
LINC01422	2.61129	0.873681	0.00058315	0.0110503
SERPINA5	2.57449	2.00304	0.000584713	0.0110533
ARHGEF37	1.48567	2.03219	0.000584867	0.0110533
MT1G	-6.46571	1.1959	0.000601593	0.0113543
ZDHHC1	1.44173	3.39625	0.000608339	0.0114663
FAM84B	1.18341	6.55044	0.000609977	0.0114696
C16orf95	1.73702	0.682481	0.000610127	0.0114696
TSEN15P1	1.84005	0.374383	0.000614613	0.0115365
DIO3	-2.07207	3.38045	0.000615315	0.0115365
ILVBL	-0.94057	5.82471	0.000620232	0.0115808
TMA16	-1.05514	5.15854	0.000620374	0.0115808
PROX2	1.69184	1.26999	0.000620531	0.0115808
ULK4	1.29569	4.00583	0.00062094	0.0115808
SETP14	0.855469	6.40934	0.000628371	0.011704
HPS4	0.864498	6.68378	0.000631351	0.0117441
MYOZ3	-3.60998	2.50973	0.000632896	0.0117522
HOXA9	2.28932	4.41132	0.000633442	0.0117522
MPPED2	1.5179	3.97396	0.0006434	0.0119214
WASHC2C	-1.29294	3.93325	0.000647434	0.0119805
EBPL	-1.54499	4.44627	0.000651075	0.0120186
DHRS1	1.11046	4.33002	0.000651186	0.0120186
TEP1	1.18752	5.24351	0.000655341	0.0120795
THRB	-2.14116	2.34562	0.000659909	0.012148
UBAC2-AS1	-2.17688	0.258969	0.000665582	0.0122213
EXTL3-AS1	2.08941	1.8591	0.000665612	0.0122213
AKAP1	-1.23247	6.82525	0.000672278	0.0123277
HERC2P9	-1.66494	3.03082	0.000676523	0.0123764
PIK3AP1	2.6828	3.90264	0.000676677	0.0123764
CENPT	-1.02917	5.49454	0.00068771	0.012562
ZNF79	1.17957	4.14793	0.000689488	0.0125712
ALDH1L1	2.34378	0.713543	0.000690507	0.0125712
SPA17	-1.76768	4.11824	0.000690869	0.0125712
PPM1AP1	-3.19811	-0.4366	0.000693969	0.0126114
DPP10	-2.02349	4.72414	0.000700756	0.0127184
FAM35CP	1.84309	-0.461964	0.000701665	0.0127187
CRYBA1	2.47499	2.41549	0.000705128	0.0127652
SLC17A9	-6.27187	2.15043	0.000709339	0.012825
CD27-AS1	-2.20417	0.646352	0.000710554	0.0128307
PRDX3P1	2.00024	0.784745	0.000714217	0.0128804
SLC4A8	-1.14029	6.06292	0.00071708	0.0129156
RNF168	-0.88745	5.89158	0.000737978	0.0132752
VGLL3	-3.21618	7.22088	0.000739995	0.0132816
GTF2IRD2	-1.90385	1.51697	0.000740205	0.0132816
GOT2P3	1.75693	0.200884	0.000745727	0.0133638
CRTC3-AS1	1.91674	0.138795	0.000752597	0.0134571
CCDC114	2.05126	0.175794	0.000752834	0.0134571
ZNF117	-1.64075	5.76296	0.000763183	0.013625
SAT1	1.39112	6.2873	0.000767664	0.0136878
PCDH7	1.35405	6.37828	0.0007719	0.013746
USB1	-0.926298	6.134	0.000773658	0.0137577
SHPK	-1.90367	2.36056	0.000774493	0.0137577
JMJD7	2.00685	0.325955	0.000776258	0.0137579
FOSL1	-1.71808	3.51061	0.000776482	0.0137579
SLFN11	-2.63751	-0.318581	0.000777411	0.0137579
AMDHD1	2.44037	-0.809724	0.000787616	0.0139211
ZNF259P1	1.71889	1.60069	0.000792062	0.0139823
EIF3J-DT	-1.37107	3.1319	0.000800574	0.014115
PRKRA	-1.02624	5.03981	0.000802896	0.0141383
RPUSD1	-1.1911	5.00445	0.000806132	0.0141678
BMP2	1.90219	4.4907	0.000806563	0.0141678
FMN1	2.32301	3.48587	0.000813301	0.0142685
TMEM217	-2.44901	-0.249064	0.000815799	0.0142946
PLOD2	1.51874	5.30129	0.000819519	0.0143421
EIF4A2P3	1.78439	-0.263637	0.000824004	0.0144028
PAXX	-1.16821	4.24444	0.000830698	0.014502
GAL	-4.28993	3.50044	0.000836395	0.0145835
ZNF559-ZNF177	2.6705	-0.473257	0.000839106	0.0146128
COL2A1	1.2601	8.22153	0.000845861	0.0147124
SLC47A1	2.36205	1.28164	0.000855531	0.0148624
SNRK-AS1	1.9787	-0.0595105	0.000864223	0.014995
SEC14L2	1.87574	4.14563	0.000878624	0.0152263
ISOC2	-1.36715	4.58865	0.000881875	0.0152458
RPL35AP21	-1.82807	0.270627	0.000882589	0.0152458
MIDN	-0.841632	7.39899	0.000882977	0.0152458
PCDHGA10	1.08344	4.65274	0.000906719	0.0156358
ZNF283	1.28559	3.25371	0.000907763	0.0156358
NEUROD2	3.82774	2.59911	0.000911454	0.0156614
SEC11B	1.45949	1.71489	0.000911456	0.0156614
LGALS3	-1.90536	3.72703	0.000918281	0.0157596
CYP26A1	-3.11107	5.64932	0.000933746	0.0160056
LRRC17	1.40384	5.65745	0.000935497	0.0160163
CTSC	-2.05421	7.13961	0.000937593	0.0160328
FN3K	-1.52913	2.51708	0.000949016	0.0162086
CRISPLD2	2.10456	3.55959	0.000952007	0.0162402
RPSAP52	1.86357	0.18578	0.000958942	0.0163388
RORA-AS1	1.84804	-0.556645	0.000976698	0.016607
FSCN2	-2.36105	-0.0937907	0.000977017	0.016607
LINC01551	2.29868	2.78863	0.000983112	0.0166906
GAPDHP1	1.20909	7.08765	0.000998484	0.0169313
HSPA4L	-1.64923	5.10372	0.00100654	0.0170475
TCF4	0.946677	7.86184	0.00101285	0.0171137
CYFIP2	-0.886086	7.70828	0.00101286	0.0171137
NOD1	1.27188	3.82868	0.00101636	0.0171524
CFAP36	0.898061	5.86452	0.00101757	0.0171525
HMGB1P14	2.08538	0.495035	0.00102086	0.0171875
COL9A1	1.28737	4.81976	0.00104794	0.0176167
GCHFR	-1.81018	2.57169	0.00104883	0.0176167
GGCT	-1.15181	5.53991	0.00105106	0.0176208
TRUB1	0.814239	6.07434	0.00105156	0.0176208
ZNF473	0.858003	5.68497	0.00106809	0.0178766
ISM1	2.1907	2.52351	0.00107136	0.0179103
CFI	3.17223	3.1015	0.00108077	0.0180462
NME2P1	1.31485	4.65008	0.00108395	0.0180782
DPYSL3	-1.14464	10.0765	0.00110453	0.0183997
ADAP2	2.09622	-0.280111	0.0011151	0.018554
NOXA1	2.36128	0.735841	0.00111751	0.0185724
ABCA2	0.996555	5.99693	0.00112088	0.0186065
RMST	1.39976	6.61913	0.00112772	0.0186983
PTBP1P	1.43164	1.83802	0.00113332	0.0187556
NPPC	-3.2415	2.03593	0.00113382	0.0187556
TLR6	-3.95087	-0.295316	0.00113733	0.0187765
DTX3L	-2.12608	3.17384	0.00113773	0.0187765
ADAM22	0.890472	5.37423	0.00114364	0.0188521
F10	-2.59176	0.0787077	0.00115951	0.0190916
APTR	-1.67295	2.73722	0.00116394	0.0191422
GUSBP4	2.20449	-0.239348	0.00117037	0.0192258
ENO4	1.55607	1.7547	0.00117613	0.019298
METTL27	-2.34077	-0.0215351	0.00118705	0.0194548
ELP6	-0.976114	5.38672	0.00118928	0.0194688
SPHKAP	3.6538	2.72555	0.00119744	0.0195798
CACNG6	1.88173	1.94284	0.00120154	0.0196243
CCDC191	1.63476	4.21732	0.00120307	0.0196266
TMEM163	-2.07187	2.42522	0.00120964	0.0197112
GUCY1A2	1.58266	5.70991	0.00123344	0.020076
SGPP2	1.67831	3.15924	0.00124125	0.02018
THSD1	1.90759	1.75187	0.00125048	0.0202986
OAS3	-2.66992	0.907725	0.00125141	0.0202986
TKTL1	-3.18914	3.10912	0.001274	0.0206369
RCC2P7	1.89542	0.187699	0.00127518	0.0206369
ENTPD6	-0.907408	6.20548	0.00127992	0.0206901
TRARG1	1.97299	0.283401	0.00128189	0.0206983
ZNF100	-2.53954	4.32837	0.00129082	0.0208189
CAND2	1.03534	4.94094	0.00129721	0.0208981
MUM1L1	1.83032	3.47184	0.00130414	0.0209855
MFAP4	1.84079	3.4515	0.00130559	0.0209855
MMP24OS	-1.43426	3.65736	0.00131126	0.0210529
FAM221A	-2.17248	2.93302	0.00131543	0.0210789
TP53I3	-1.09561	5.0571	0.00131585	0.0210789
PPP1R2B	1.37747	1.91035	0.00132748	0.021224
CNTNAP3B	-2.22129	2.14532	0.0013279	0.021224
RPL13	-0.875462	8.72601	0.00133589	0.0213277
HSP90B2P	1.2971	3.34647	0.00133858	0.0213466
PAIP1	-0.906891	6.0138	0.00134598	0.0214405
HOXA5	2.76294	3.97986	0.00134981	0.0214774
ZNF630	2.11019	0.496851	0.00135296	0.0215035
HTR7P1	-1.72238	1.54392	0.00135929	0.0215686
ZNF843	1.81192	1.08652	0.0013601	0.0215686
CCDC8	0.838537	5.96362	0.00137083	0.0217146
ZNF793	1.04987	4.30525	0.00137761	0.0217785
ATP6V1C1	-0.866583	5.75497	0.00137794	0.0217785
FAM217B	-1.10408	5.77485	0.0013809	0.021801
FAM84A	1.53456	3.60719	0.00140843	0.0222069
SLC7A9	1.81109	0.480444	0.00140974	0.0222069
C11orf1	-1.42612	3.10105	0.00141961	0.0223376
OCA2	2.13171	3.07996	0.00143782	0.0225991
MEG9	-2.74552	1.18107	0.00145231	0.0228015
ZFP42	-8.83833	5.43003	0.00145867	0.0228762
MYL5	-1.70469	1.92529	0.00146697	0.0229809
PRRG3	2.0124	2.37336	0.00147278	0.0230465
RETSAT	-1.10847	4.48676	0.0014762	0.0230745
SNHG17	-1.29632	5.0591	0.00147852	0.0230854
C3	-5.4031	0.236418	0.00148236	0.0231199
GALNT6	-4.59319	1.59873	0.00149144	0.0232361
NPY5R	-2.18549	0.501581	0.00149583	0.0232788
NEUROD6	3.6102	2.94954	0.00151769	0.0235932
RMRP	-2.52457	-0.720894	0.00151963	0.0235975
BAK1P1	1.49611	2.43666	0.0015248	0.0236519
CFLAR	-1.49354	4.31943	0.0015309	0.0237207
TMEM158	-2.25083	4.93989	0.00154275	0.0238781
COL6A3	2.17321	8.00672	0.00155027	0.0239684
BBS12	1.24891	3.71578	0.00155633	0.0240359
PLCD3	-1.28352	4.37361	0.00156589	0.0241572
CES2	-0.932067	5.46798	0.00157266	0.0242353
LINC01372	2.1283	-0.0291743	0.00157824	0.0242827
LIX1	1.76919	6.28738	0.00157916	0.0242827
MLLT3	1.38953	6.79478	0.00158093	0.0242837
PARP12	-1.96281	2.25144	0.00158892	0.0243801
GSX1	-3.88524	0.672337	0.00161751	0.0247919
LRRCC1	-1.12842	4.99411	0.00161927	0.0247921
C22orf39	0.808491	5.70208	0.00164505	0.0251598
SFMBT2	1.31997	4.64529	0.00166471	0.0254329
SLC16A2	0.926641	6.37409	0.00166795	0.025455
KHNYN	0.746527	6.63887	0.00167641	0.0255567
GRIP1	0.952485	5.82753	0.00168469	0.0256554
CDCP1	-3.99714	3.41219	0.00169846	0.0258373
DTD2	-1.0328	4.55673	0.00170282	0.025876
DCTN1	-0.756453	8.20668	0.00170972	0.025953
DPY19L2P2	1.6511	3.28917	0.00171761	0.0260449
CHST1	1.59118	3.35183	0.00172369	0.0261092
NSUN7	1.75778	3.80662	0.00173746	0.0262897
PRKAG1	-0.825239	5.67741	0.00174077	0.0262904
ABR	0.745592	7.35612	0.00174121	0.0262904
FOLH1B	2.83058	1.09609	0.00175489	0.0264688
C17orf67	1.42438	1.86558	0.00176968	0.0266636
EXD2	-0.915923	5.56304	0.00180869	0.0272224
KCNK6	-4.31993	1.30488	0.00181986	0.0273446
MLST8	-0.831159	6.03544	0.00182202	0.0273446
TSTD3	-1.62563	0.305326	0.00182259	0.0273446
FDXACB1	-1.51224	1.69151	0.00182594	0.0273462
FAM120B	0.742878	6.33076	0.00182655	0.0273462
FOXF2	2.00222	0.628802	0.00183348	0.027421
PRDM6	-2.27771	0.539918	0.00183727	0.0274489
FANK1	1.53664	2.47968	0.00184629	0.0275341
CCDC81	1.59111	2.13977	0.00184686	0.0275341
PCDHGA5	2.12432	0.910241	0.00185353	0.0276045
REC8	-1.50563	5.44227	0.00186191	0.0276625
ENKUR	1.81833	3.53319	0.00186284	0.0276625
FGF10	-2.3442	2.60691	0.00186326	0.0276625
IFNAR1	-1.2635	5.71066	0.00186851	0.0277113
ITGAE	-1.16717	4.11567	0.00187269	0.0277443
SPTLC3	2.01267	1.57469	0.00187948	0.027816
GDF9	1.82647	0.874236	0.00191542	0.0283142
DLEC1	1.7345	1.87126	0.00191741	0.0283142
SLC6A20	2.43157	1.11653	0.00191913	0.0283142
GAD1	1.66081	3.25571	0.00193397	0.0285035
ACTL6A	-0.835906	6.99439	0.00193862	0.0285424
DEPP1	-2.08043	0.542679	0.00196103	0.0288327
APLN	-2.7541	4.91578	0.0019624	0.0288327
KIF1A	-1.19052	8.64658	0.00197433	0.0289611
LINC01102	-2.96585	1.12989	0.00197522	0.0289611
MERTK	1.24649	3.62063	0.0019856	0.0290831
PTP4A3	1.18177	4.47617	0.0020015	0.0292583
YJU2	-1.09775	4.5278	0.00200168	0.0292583
CFAP47	1.99667	0.0477194	0.00200713	0.0293046
TMEM74B	1.69587	2.27472	0.00200897	0.0293046
RPL23AP7	-2.16287	0.411178	0.00201934	0.0294255
KIAA0825	1.23512	2.57416	0.00203662	0.0296469
2018-03-08	-0.852759	5.86641	0.00206059	0.0299652
CFAP300	1.60861	2.86356	0.00207368	0.0301176
NPM1	-0.97465	7.65037	0.00207532	0.0301176
C11orf87	1.70899	3.56878	0.00208037	0.0301601
SKAP2	1.34766	3.70713	0.00213522	0.0309236
HIST1H2BC	1.64821	-0.110931	0.00215908	0.0312373
ZNF17	1.06831	3.85908	0.00218361	0.0315601
PRKXP1	1.78141	0.90276	0.00218838	0.0315968
GRM7	1.90071	1.9029	0.00219744	0.0316954
HIST1H2BJ	1.63429	1.76349	0.0022197	0.031984
LINC00526	-1.62477	1.88323	0.00224554	0.0323074
GREB1	-1.16104	7.6596	0.00224751	0.0323074
IRX5	-1.9279	4.87809	0.00224898	0.0323074
NT5E	-2.99524	5.04133	0.00225494	0.0323604
TG	2.20642	0.292142	0.00225896	0.0323853
DUS3L	-1.08245	4.78403	0.00226665	0.0324627
UTS2B	1.98176	-0.671257	0.00227137	0.0324703
HOXB9	1.94902	7.14045	0.00227175	0.0324703
NEK9	0.802376	7.54036	0.00228858	0.032678
CAPN15	-1.34623	4.39933	0.00229868	0.0327789
EBF2	-1.97329	5.24663	0.00230236	0.0327789
TLL2	1.36325	3.95451	0.00230259	0.0327789
CD302	1.6185	-0.179316	0.00230767	0.0328145
CCDC144B	2.23608	-0.392934	0.00230971	0.0328145
ICA1	-2.1192	2.93594	0.00232786	0.0330394
PCP4	1.60071	1.47183	0.00233311	0.0330528
BCAS1	1.96038	-0.479076	0.00233347	0.0330528
TRIP11	0.884969	6.14457	0.00234002	0.0331126
IFI27	1.69176	1.77439	0.00234679	0.0331753
ADAM32	1.80634	1.06148	0.00236141	0.0333487
SMARCA2	1.2066	5.14334	0.00236569	0.0333759
GABRG1	2.74318	0.983681	0.00237647	0.033484
LPAR2	-1.04564	5.35089	0.00237806	0.033484
HIGD1A	-0.815986	6.09554	0.00240133	0.0337781
ISCA1	-0.975644	4.74259	0.00240951	0.0338349
ABHD14A	1.19101	3.29965	0.00241014	0.0338349
SNX16	-1.34407	2.50451	0.0024153	0.0338739
NTN5	1.6923	0.0117955	0.00242639	0.0339959
IMPACT	-0.86923	5.54595	0.00243371	0.0340647
ADNP-AS1	1.51874	1.55196	0.00245215	0.034289
ARID3C	2.17663	-0.0972957	0.00246251	0.0344
ARAP2	1.56462	2.68806	0.00246865	0.0344519
SGTA	-0.748442	7.42899	0.00248617	0.0346623
ITIH3	2.05668	0.0657464	0.00250449	0.0348835
CCDC136	0.968739	6.10375	0.00251015	0.0349281
RAMP2	1.63969	2.18282	0.00251532	0.0349656
GALNS	0.90724	4.93694	0.00252544	0.035065
INSIG1	0.83946	7.62037	0.00252741	0.035065
CDKN3	1.00794	4.74491	0.00254049	0.035176
GNG11	-1.85753	6.06522	0.00254248	0.035176
ICAM1	-2.7705	2.24648	0.00254284	0.035176
CTSW	2.4576	-0.569103	0.00254916	0.0351977
RPS2P7	1.68883	0.234354	0.00254937	0.0351977
VWA3A	1.76722	0.0217352	0.00255324	0.0352169
NLRX1	1.55998	4.08157	0.00256873	0.0353961
PCDHGC4	1.78448	3.20106	0.00258493	0.0355848
TSR3	-0.935811	5.00067	0.00259341	0.0356669
ADAMTS17	2.33472	1.99805	0.00261383	0.0359129
NOMO1	1.21685	3.35211	0.00261766	0.0359308
FRG1JP	2.39729	-0.301925	0.00262634	0.0360151
GHRLOS	-2.21363	-0.353981	0.00265613	0.0363885
EDNRA	1.78956	5.01215	0.00267988	0.0366785
USP22	-0.735779	9.20467	0.0026859	0.0367254
ELFN2	1.97722	1.63204	0.0026943	0.0368048
LTBP1	0.973481	7.18259	0.00270388	0.0369002
FILIP1	1.62706	3.60509	0.00270793	0.03692
LRRC20	0.913517	6.0309	0.00273181	0.0372097
P4HA1	1.22845	6.01318	0.00273659	0.0372392
DSP	1.90953	6.73605	0.00274232	0.0372814
PCSK6	1.63172	3.1635	0.00274989	0.0373182
SLC35E1P1	-2.09537	0.472386	0.00275029	0.0373182
ZNF486	-1.26117	3.81013	0.00278518	0.0377556
PERP	-2.03162	4.64566	0.00279465	0.0378477
DTNA	0.859959	6.01054	0.00279882	0.0378681
DCDC1	1.66058	2.78932	0.00283078	0.038264
UBE2L3	-0.751942	6.90749	0.00285317	0.03853
AQP4	-2.93359	1.65573	0.00285727	0.0385322
GOLGA2P5	1.831	3.65402	0.00285876	0.0385322
LDHA	1.68462	8.88737	0.00286315	0.0385548
SF3A3P2	1.32353	2.30368	0.00286866	0.0385923
AP1S3	-1.58955	2.51	0.00287847	0.0386877
ANKRD18A	-1.55105	0.644187	0.00288604	0.0387526
EME1	1.01361	4.97254	0.00289205	0.0387774
IMPDH1P5	1.53425	-0.206139	0.00289413	0.0387774
ANKRD34B	1.77971	1.16147	0.00289608	0.0387774
MORF4L1	-0.748061	8.38193	0.00290497	0.0388598
ASAH2B	1.33576	2.31251	0.00291728	0.0389877
RAMMETL	1.18451	2.60632	0.00292564	0.0390626
THTPA	1.16374	3.23369	0.00294694	0.0393101
RPL36	-0.905546	7.8526	0.00295083	0.039325
RPS29	-1.0501	7.55935	0.00296149	0.0393969
TCEA1	-0.85764	6.438	0.00296178	0.0393969
LRRC9	1.43041	1.78346	0.0029742	0.0395251
KIAA1324L	-1.33744	5.47599	0.00299129	0.039715
AMBN	2.84261	1.044	0.00299482	0.0397216
RAB26	2.2774	2.3792	0.00299738	0.0397216
COL12A1	1.98551	7.74264	0.00300184	0.0397436
CALHM2	-1.6543	1.77969	0.00301278	0.0398512
RGMA	-1.3295	7.79612	0.0030189	0.0398951
LINC00665	-1.49473	5.4217	0.00302565	0.039947
KMT2E-AS1	1.24253	1.83179	0.00303812	0.0400744
TSPAN11	-1.16399	6.68197	0.0030501	0.0401951
SIX4	1.28608	4.32033	0.00306504	0.0403545
ARHGEF7-AS2	-2.49398	0.0549279	0.00307428	0.0404387
RHOB	0.847948	6.88341	0.00308343	0.0405155
ZNF518B	1.09116	6.51826	0.00308584	0.0405155
RPL23A	-1.04705	4.50242	0.00309279	0.0405605
LDHAP4	1.83475	4.26571	0.00309498	0.0405605
RPL28	-0.842373	7.86794	0.00309963	0.040584
CA3	1.93944	1.48496	0.00310624	0.040633
CLDN1	1.63432	2.71275	0.00311636	0.0407279
MGP	2.82998	1.96976	0.00312759	0.040798
FAM198B	1.8798	4.17954	0.00312933	0.040798
SMKR1	1.47802	0.544349	0.00313563	0.040798
IL4R	1.64587	5.45243	0.00313587	0.040798
MUC20-OT1	-2.06921	2.64952	0.0031361	0.040798
LMX1B	-2.13241	2.53274	0.00314073	0.0408209
MCM8	-1.04869	5.78561	0.00314513	0.0408305
C9orf24	1.59391	0.0205422	0.00314723	0.0408305
TOMM22	-0.861465	6.72119	0.00317156	0.0411087
CARD8-AS1	-2.07427	0.966236	0.00317737	0.0411404
SOWAHC	-0.989544	5.28222	0.00317981	0.0411404
GLCE	1.08418	5.31208	0.00318811	0.0412103
RBMS1	1.1339	6.60754	0.00320374	0.0413746
LOXL4	-4.23709	4.13048	0.00321384	0.0414673
DPY19L2P4	2.04127	0.511323	0.00322207	0.0415023
PCDHB5	-1.9813	4.58246	0.0032224	0.0415023
RIBC1	1.32019	1.95393	0.00322846	0.0415326
PSPHP1	2.56244	1.35176	0.00323061	0.0415326
TGM2	-4.5432	4.82482	0.00323545	0.0415356
PCDH17	-1.71171	5.94398	0.00323809	0.0415356
ACTA2	1.35845	4.67062	0.00323962	0.0415356
PRSS35	-1.5527	3.88876	0.00326236	0.0417766
PLEKHJ1	-0.791817	6.39207	0.0032643	0.0417766
NMD3P1	1.61734	-0.303462	0.00327324	0.0418224
TRPC4	-1.26927	4.80468	0.00327378	0.0418224
RSPH3	1.07453	4.46711	0.00328312	0.0419041
ASB14	1.55411	0.57477	0.00328837	0.0419334
CA10	2.48711	2.38275	0.00330526	0.0421109
GYG1	-1.14121	5.04582	0.00331235	0.0421144
CCDC102B	-2.31887	4.28025	0.00331404	0.0421144
ZNF474	1.68021	0.476551	0.00331443	0.0421144
NFE2L3	-2.1026	4.61322	0.00332655	0.0421453
SHISA3	-2.75879	3.17295	0.00333012	0.0421453
SYT16	1.62645	0.983603	0.00333075	0.0421453
B3GAT3P1	1.33209	0.45696	0.0033332	0.0421453
SCN4B	2.14037	3.25664	0.00333368	0.0421453
SEMA3C	1.86692	6.73955	0.00333468	0.0421453
MTRR	0.859025	5.52976	0.00337179	0.0425395
BPHL	0.91158	4.95387	0.00337605	0.0425395
APEH	-0.972596	7.20943	0.00337908	0.0425395
MYO9A	0.950479	6.17571	0.00337968	0.0425395
RBBP4P1	0.864319	5.12261	0.00338086	0.0425395
DUSP28	1.22421	2.87074	0.00340997	0.0428658
OGFOD1	-0.826886	6.02171	0.00341283	0.0428658
LRRTM1	-1.55916	1.78364	0.00342975	0.0430401
RAET1K	1.71044	0.119404	0.00344399	0.0431807
POLQ	1.03732	5.98938	0.00344977	0.0432151
NXPH1	-1.68159	1.2946	0.00346869	0.0434137
UPF3A	-1.25673	3.45625	0.00347187	0.0434151
VASN	1.68945	4.49262	0.00347952	0.0434726
DHRS12	-1.46764	2.11918	0.00349526	0.0436308
ZNF43	-2.44143	5.78036	0.00349849	0.0436327
ENPEP	2.36865	0.779519	0.00354095	0.0441235
ANO2	1.53499	3.4391	0.0035481	0.0441368
KLF5	1.51373	1.53589	0.00354823	0.0441368
LPCAT2	-1.64404	3.71522	0.00356715	0.0443332
CD200	0.791521	6.08047	0.00357776	0.0444263
PDXK	-0.907212	6.50518	0.00359197	0.0445576
OCSTAMP	-2.19222	-0.522654	0.00359462	0.0445576
CETN2	0.836177	6.88094	0.00360521	0.0446499
RANGRF	-1.62678	1.06813	0.00361612	0.0447434
LAGE3	1.1419	4.51471	0.00361907	0.0447434
ITGB1BP2	1.41561	1.83412	0.00364798	0.0450616
EVPL	2.79738	1.30944	0.00365711	0.0451351
ART3	2.67518	-1.06411	0.00366274	0.0451653
PCDHGB7	-1.45001	3.85044	0.00370531	0.0456506
CALHM5	-1.94634	2.82553	0.00371391	0.0457123
TNRC6C-AS1	1.92982	1.19105	0.00371676	0.0457123
CHAC1	-1.73944	4.18106	0.00374312	0.0459749
ISLR2	1.66371	5.6388	0.00374459	0.0459749
ZNF135	1.47002	2.93721	0.00375748	0.0460933
FBXL21	2.35069	0.907825	0.00376977	0.0462041
CNTN3	1.63075	2.60159	0.00378652	0.0463694
ADA	-1.09866	4.24513	0.00379665	0.0464533
TRMT10B	1.00047	4.50487	0.00380118	0.0464686
ADH6	-2.21962	0.200722	0.00381545	0.046603
CCDC183-AS1	-1.79219	0.952585	0.00383357	0.0467841
NAMPTP1	0.995284	4.16873	0.00384435	0.0468515
NDUFB8P2	1.50405	0.694439	0.00384862	0.0468515
GTF2IRD2B	-1.61003	1.41247	0.003849	0.0468515
DAPK2	-1.51407	1.10199	0.00385648	0.0468653
SEC31B	1.41595	4.97328	0.00385674	0.0468653
SLC13A4	1.70112	2.58685	0.00387562	0.0470545
SYNGR2	-1.4201	3.88106	0.00387989	0.0470564
FBLN7	-1.77583	3.63798	0.0038844	0.0470564
AEN	-1.09854	7.17209	0.00388573	0.0470564
TRIM59	0.880921	5.38165	0.00390734	0.0472778
MID2	1.36111	1.86654	0.00391698	0.0473541
ST3GAL6	1.33913	2.9504	0.0039367	0.047552
TMEM38B	0.917297	5.37507	0.00394228	0.047577
PPIL2	-0.714601	6.21409	0.00394548	0.047577
POP7	-1.03186	5.43886	0.00395042	0.0475962
PIN4P1	1.32845	1.11808	0.00396381	0.047717
NKPD1	1.89164	0.153526	0.00399522	0.0480402
HHEX	-3.28426	2.00635	0.00399742	0.0480402
RPS23P1	2.02977	-0.0869923	0.00400232	0.0480583
DCN	2.30901	4.91404	0.0040143	0.0481614
PDLIM4	1.34138	3.99386	0.00405945	0.0486381
DPP7	1.51484	3.99758	0.00406088	0.0486381
BAIAP2-DT	-1.15936	5.77172	0.00408198	0.0488496
MXRA7	-1.13713	6.43113	0.00410222	0.0490132
HMGN3-AS1	1.23204	1.68672	0.00410257	0.0490132
PRSS16	-2.76749	1.5281	0.00412472	0.0492143
ADM	-1.87873	5.16384	0.00412633	0.0492143
ARL10	0.809146	6.99285	0.00414242	0.0493648
KCNC3	1.29508	3.24436	0.00415784	0.0495069
HOXD8	2.55514	1.37321	0.00416652	0.0495326
FAM227B	-1.50582	1.91732	0.00416697	0.0495326
GGACT	1.37223	1.49124	0.00418664	0.0497246
LDOC1	-0.920065	5.58573	0.00419462	0.0497778
VWA8	-1.80658	-0.425256	0.0042206	0.0500442
ZFAND4	-1.26539	3.17287	0.00423122	0.0501003
MAP7D3	0.849763	4.9968	0.00423536	0.0501003
PBLD	1.32147	4.04965	0.00423971	0.0501003
ACSBG2	2.10341	0.894286	0.00424192	0.0501003
UNC13A	-1.09557	6.55444	0.00424558	0.0501003
EIF1AD	-0.887403	4.95914	0.00425007	0.0501003
EIF4H	-0.784023	8.21936	0.00425255	0.0501003
SCG3	-1.34518	5.44564	0.00425357	0.0501003
ANKRD18B	-2.01596	0.00998824	0.00429215	0.0505129
LINC01090	-3.69887	-0.0828974	0.00431615	0.0507532
ADAM23	-0.861294	5.66301	0.00433267	0.0509053
GPS2P1	1.22945	2.00244	0.00434068	0.0509477
CASS4	2.25206	0.695704	0.00434596	0.0509477
EPHA7	1.38597	6.72981	0.00434785	0.0509477
LRP5L	-1.6745	1.43948	0.00435064	0.0509477
CCDC125	-1.72726	1.46762	0.00436846	0.0511142
ENO2	0.913734	6.50244	0.00437521	0.051151
STARD7-AS1	1.11407	2.98952	0.00438354	0.0512062
TRIB3	-1.44457	4.34154	0.0043954	0.0513026
TMEM45A	1.27605	3.86099	0.00440307	0.0513498
NPIPA1	-1.79599	-0.0637946	0.00443494	0.0516791
ACAD8	-1.18754	5.44479	0.00445139	0.0518282
SAMD9	-2.7536	-0.153266	0.00446511	0.0519453
GYPC	-1.28058	5.51421	0.00448006	0.0520766
CDC42EP3	-1.28071	6.12702	0.00449157	0.0521429
NDUFA9P1	1.58952	-0.243725	0.00449311	0.0521429
SLC5A4-AS1	1.97506	-0.156938	0.00450641	0.0522429
IGFBP2	0.961506	9.23076	0.00450909	0.0522429
ABCC8	1.33067	1.87071	0.00451483	0.0522667
DRD1	2.30214	0.698597	0.00453666	0.0524767
LINC00404	-2.33747	1.98079	0.00454615	0.0525142
URM1	-0.705336	6.53875	0.00454731	0.0525142
UBB	-0.777236	8.08457	0.00455379	0.0525463
TRPC6	1.84176	0.169706	0.00457927	0.0527974
PPP1R3C	1.47118	2.77225	0.00459664	0.0529547
YBX3	-1.19031	6.87267	0.00460774	0.0530097
RSAD2	1.71669	0.975168	0.00460889	0.0530097
DUSP9	1.92786	1.41343	0.00461453	0.0530316
TMEM220	1.2993	2.03542	0.00462623	0.0531013
SLC47A2	1.534	-0.301722	0.00462811	0.0531013
PPP3CA	0.914444	6.00112	0.00463241	0.0531013
VOPP1	-0.792137	5.75569	0.00463556	0.0531013
SPINT1	-4.30008	4.30473	0.00464193	0.0531314
NSUN5P1	-1.54355	3.1379	0.00465251	0.0532096
PSTPIP2	-1.38493	3.53702	0.00468246	0.053509
GSTZ1	-0.981903	4.3825	0.00468891	0.0535396
STX3	-1.98956	4.43302	0.00469781	0.053598
EFL1P1	1.67986	-0.0889958	0.00470897	0.0536822
CD3EAP	-1.81942	2.72721	0.00472262	0.0537947
GPRASP2	0.792808	6.03559	0.00474142	0.0539621
COL4A6	1.32954	6.55239	0.00474492	0.0539621
KDELC1P1	1.42566	0.186889	0.00474965	0.0539727
VRK3	0.732502	5.42108	0.00477384	0.0542041
AMN	1.90421	-0.280274	0.00478375	0.0542732
TSPAN14	-0.732508	8.01657	0.00479658	0.0543752
SLC2A8	-1.13392	4.52885	0.00481313	0.0545194
PDGFRB	1.59073	6.24221	0.00483678	0.0547068
C12orf57	-0.888601	4.91583	0.00483891	0.0547068
DHRS2	1.60104	0.181616	0.00484124	0.0547068
TPD52L1	1.65108	2.36536	0.00488006	0.0551015
C5	1.4129	4.87897	0.00488434	0.055106
LINC00304	1.51021	0.628445	0.00488843	0.0551084
SNHG7	-0.945594	4.60122	0.00489402	0.0551276
METTL17	-0.826774	5.64259	0.00490126	0.0551654
CBWD1	-1.49552	2.10848	0.00490759	0.0551929
RPLP0P2	2.0428	-0.307557	0.00494007	0.0554132
N4BP2L1	1.47344	0.895603	0.00494209	0.0554132
COQ7	-0.86395	4.90564	0.00494408	0.0554132
FGF18	1.75673	3.44874	0.00494536	0.0554132
TELO2	-0.877375	5.74335	0.0049467	0.0554132
WDR45P1	1.40132	0.413253	0.00495828	0.0554991
EMX2	1.97333	4.95856	0.00496962	0.055573
PTPN18	-1.16141	4.2327	0.00497271	0.055573
NSMCE1	0.966493	5.17224	0.00498926	0.0557141
ZNF506	0.988461	4.10725	0.00499675	0.0557366
SLC25A5-AS1	1.35734	0.93923	0.00499913	0.0557366
CDC42P6	0.779988	5.69768	0.00501896	0.0559138
ZCCHC18	1.2218	3.63632	0.00502689	0.0559582
MAFG-DT	1.10671	3.60984	0.00503347	0.0559875
FBXO15	1.43458	0.93674	0.00506953	0.0563444
ZNF318	0.652955	6.83808	0.00511184	0.0567702
PDCD6IPP2	1.57044	-0.0819363	0.00511876	0.0568026
G2E3	0.713658	6.22835	0.00512518	0.0568294
CHL1	1.73607	6.34097	0.00513833	0.0569308
MDM1	1.01544	5.28972	0.0051529	0.0570477
SUB1P3	1.39838	0.564735	0.00520715	0.0576033
ZBTB8OSP2	1.27616	1.50721	0.00523168	0.0578296
TRIM16	-1.2944	2.26926	0.00528365	0.0583586
OTX1	1.8228	5.72317	0.00529345	0.0584214
TENM3	0.837755	8.93452	0.00530259	0.0584768
MPI	0.817376	5.95727	0.00532072	0.0585895
AMOTL1	0.678985	8.21955	0.00532106	0.0585895
MPPED1	1.57399	1.0887	0.00532592	0.0585975
EAF2	-1.55614	1.10373	0.00539123	0.0592702
RPL7AP10	2.00658	0.623602	0.00540295	0.059353
MOCS2	-0.911437	4.80924	0.00541802	0.0594725
ERGIC1	-0.696686	7.67184	0.00542223	0.0594727
ADAMTS20	1.4846	3.12545	0.00542939	0.0595053
TTC28-AS1	-1.10642	3.86343	0.00548007	0.0600144
ACAD10	-1.07034	4.68537	0.00550016	0.060188
DLGAP2	2.22637	2.14627	0.00553209	0.0604907
PPATP1	1.22486	2.0489	0.00553782	0.0605068
CLDN11	2.30966	4.48495	0.00556394	0.0607454
ANKRD29	1.73419	1.42941	0.00557536	0.0608233
HSPA8P7	1.48066	2.69329	0.00558687	0.0609008
SLC38A4	-2.9719	1.25711	0.00559104	0.0609008
GPR39	-1.85695	0.136396	0.00562734	0.0612491
ATIC	-1.27107	6.88702	0.00568655	0.0618462
SLC35F6	-0.960913	5.69147	0.0056976	0.0618786
MSX1	1.7296	3.86396	0.00569826	0.0618786
COL14A1	1.75008	7.83496	0.00570518	0.0619064
WT1	-3.76003	-0.733816	0.00571596	0.0619761
MAN1B1	0.64513	6.51428	0.00572478	0.0620243
POLR3H	-0.749116	6.05255	0.00575594	0.0622808
DDX19B	-1.09968	3.87273	0.00575723	0.0622808
UBA6-AS1	-1.20884	3.29325	0.00577693	0.0624462
LINC01315	-1.53588	2.56987	0.00578729	0.0625106
MST1	-1.73372	2.1129	0.005794	0.0625355
ENOSF1	-1.68724	4.87538	0.00580866	0.0626286
IL32	-3.96633	0.235016	0.00581145	0.0626286
WDR88	-1.66127	0.454917	0.0058319	0.0628014
NKX3-2	2.15952	0.864445	0.00584274	0.0628704
MFSD4B	1.02412	4.56993	0.00588292	0.0632547
HSPA8P8	1.43394	4.16901	0.00591732	0.063563
CIAPIN1P	1.12202	2.80643	0.00592054	0.063563
PIWIL2	-4.31663	2.91054	0.00594686	0.0637973
L3MBTL4	-1.90709	0.567356	0.00599224	0.0642099
ZC3H6	1.11052	4.82601	0.00600073	0.0642099
GGH	-0.866114	5.1186	0.00600318	0.0642099
RPLP1P6	1.79568	-0.120439	0.00600342	0.0642099
DNER	-1.39588	6.59538	0.00601743	0.0643113
HAND1	-5.5422	1.70114	0.00603419	0.0644227
LNX1	-1.59439	2.54569	0.00603694	0.0644227
CPLX1	-1.81197	0.858548	0.00604741	0.0644861
ZNF585B	0.962638	3.9081	0.00605505	0.064519
ISG20	-2.14067	0.165235	0.00608388	0.0647775
RRP7A	-0.822136	6.07191	0.00609002	0.0647943
FLT4	-1.36908	3.22026	0.00610923	0.0649501
HIST4H4	1.95131	0.222142	0.00615246	0.0653607
PPP1R1C	1.54665	-0.226123	0.0061725	0.0655025
SOX6	1.34567	4.52381	0.00617735	0.0655025
KCNN1	-1.28539	3.28778	0.00617966	0.0655025
LDAH	-0.964563	5.90496	0.00620537	0.065726
C3orf70	1.025	4.60514	0.00622231	0.0658563
PTPRJ	0.933207	5.5553	0.00625866	0.0661916
LRRC25	2.10076	-0.767107	0.00628897	0.0664626
EEF1DP1	1.06687	3.36504	0.00630603	0.0665464
CNTN4	1.23827	4.27288	0.00630627	0.0665464
MEG3	-2.85697	6.68454	0.00634161	0.0668444
RPL13P12	0.727096	7.55763	0.00634393	0.0668444
RAD51D	-1.22137	3.07392	0.00639262	0.0673075
NACAD	-1.2385	5.23169	0.00640486	0.0673806
LINC01105	-1.93747	3.20394	0.00640906	0.0673806
DDX11L2	-2.62444	0.568974	0.00641948	0.0674401
CSPG4	1.58351	4.34078	0.00645366	0.0677491
SRD5A1	-0.836083	5.26085	0.00651287	0.0683201
SNAI2	1.57279	4.73403	0.00652084	0.0683532
UNC80	1.46289	4.94275	0.00654801	0.0685874
TAGAP	1.76317	-0.637256	0.00655956	0.0686577
CYGB	-2.05356	1.31003	0.00657217	0.0687083
FOXF1	-4.24097	1.14076	0.00657408	0.0687083
PDE1B	-1.52689	3.7289	0.00661052	0.0690383
NOL3	1.56925	0.672558	0.00663345	0.0691467
LINC00654	-2.19428	1.03094	0.00663348	0.0691467
ST7-AS1	-1.61675	1.61461	0.00663551	0.0691467
CIAPIN1	-0.681388	6.87025	0.00665188	0.0692664
RIBC2	1.29179	1.20331	0.00666117	0.0693124
SLC4A11	-2.29069	2.3705	0.00667193	0.0693469
TNFAIP6	2.57493	1.46281	0.00667426	0.0693469
ZBED5-AS1	-1.76549	2.15444	0.006689	0.0694241
ZNF83	-1.15794	4.87565	0.00669147	0.0694241
MINCR	-1.46767	1.5032	0.00671722	0.0695864
SORBS2	-1.47199	7.70134	0.00672022	0.0695864
HOXC9	1.82504	2.76249	0.00672183	0.0695864
SNHG11	0.905454	4.10375	0.00673965	0.06972
ZNF559	0.879325	4.91299	0.00674769	0.0697524
SLC39A14	-1.77306	7.27348	0.00676719	0.0698773
TCF7L2	-0.825724	6.27679	0.00677323	0.0698773
ERG	-2.94367	0.591254	0.00677455	0.0698773
BMP6	1.59064	3.07943	0.00678502	0.0699344
PARP14	-1.12946	4.55125	0.00679517	0.0699883
PTPRN	-1.63054	2.49586	0.00685677	0.0705715
ATP2A1-AS1	-1.47259	1.20428	0.00686625	0.0706178
WDR72	1.65475	0.951937	0.00690255	0.0709139
DHX9P1	1.03468	3.32226	0.00690642	0.0709139
HIC1	2.193	2.58165	0.00691002	0.0709139
INHA	1.63801	0.260738	0.00696163	0.0713919
LRRC34	1.39526	1.95359	0.00697692	0.0714971
DANCR	-1.40937	6.21592	0.00704692	0.0721623
HSD11B1L	0.973283	4.14174	0.00706202	0.0722224
C2orf72	1.78227	3.77368	0.00706393	0.0722224
SERPINI2	-2.40179	-0.766257	0.00706806	0.0722224
SFXN2	-0.987979	5.04398	0.00709453	0.0724407
SLC1A3	1.31864	7.63732	0.00710749	0.0725209
ZFP62	0.842469	5.74537	0.00712665	0.0726642
GRIA4	-1.33957	4.4661	0.00714898	0.0728396
EMC10	0.718418	6.89863	0.00717031	0.0729526
DCXR	-0.808093	5.26977	0.00717036	0.0729526
RTN3	-0.721015	8.14305	0.00717627	0.0729604
DDX11-AS1	-1.55908	0.172227	0.00733193	0.0744599
TVP23CP2	1.40586	-0.0845504	0.00733617	0.0744599
PPP1R3G	1.96055	-0.0603193	0.00733949	0.0744599
C9orf116	-1.12419	3.25283	0.00736616	0.0746771
TIMM50	-0.773637	6.83744	0.00737319	0.074695
GALNT14	-2.21578	1.81671	0.00740069	0.0749201
CYP27C1	-1.64104	3.14721	0.0074154	0.0750155
ACSS3	1.70983	3.76097	0.00744967	0.0753086
CCNT2-AS1	-1.60656	0.639311	0.0074592	0.0753512
NAT1	-1.54512	1.02487	0.0074705	0.0754117
ATP5S	-0.968086	3.95156	0.00748268	0.0754809
CSGALNACT1	2.02487	2.87551	0.00755725	0.076179
PTHLH	2.33187	1.10523	0.00757599	0.0763137
RPS10	-1.82086	1.50745	0.00760714	0.0765469
RMDN1	-0.789986	5.16244	0.00760992	0.0765469
GP1BA	-1.66576	0.835204	0.00762064	0.0766004
SLC37A1	-1.59966	3.65871	0.00766193	0.0769609
SNTG1	-1.81733	0.606841	0.00767837	0.0770715
SLC45A2	1.8412	0.0507984	0.0077229	0.0774637
WNT9B	-2.36701	0.072624	0.00773569	0.0774969
PLEKHH2	1.36406	3.06203	0.00773713	0.0774969
VIM-AS1	1.2113	1.52878	0.0078048	0.078064
LINC00634	1.26609	0.96991	0.00780578	0.078064
SLC25A43	-1.55994	1.85208	0.00781025	0.078064
MAP1LC3B	-0.736795	6.46643	0.0078375	0.0782044
CCDC78	-1.66675	1.97883	0.00784165	0.0782044
SDAD1P2	1.25373	0.560419	0.00784597	0.0782044
NUDT19	1.35219	2.32525	0.00784633	0.0782044
TMEM179	1.28041	1.38401	0.00787754	0.0784124
PLVAP	-4.67974	2.35055	0.00788143	0.0784124
GPR176	-3.04185	6.14503	0.00788378	0.0784124
CDHR2	-1.96046	0.762949	0.00789961	0.0785133
MNAT1	0.864971	4.46724	0.00790499	0.0785133
SIRT5	0.874685	4.44157	0.00793875	0.0787934
PKIB	-1.79339	5.1956	0.00795014	0.0788514
SYTL2	1.41904	5.18892	0.00799691	0.0792598
COL21A1	1.70482	1.65272	0.00801059	0.0793294
TMIE	1.83336	-0.345516	0.0080151	0.0793294
HADHA	-0.697005	7.97847	0.00803675	0.0794882
SLITRK4	1.36438	3.01039	0.00804425	0.079507
RNASEH2A	-0.756648	6.31644	0.00805464	0.0795543
PHBP8	2.36668	0.302315	0.00810989	0.0800442
TACC1	-1.75953	7.26577	0.00811639	0.0800527
ZNF571-AS1	1.36963	2.67879	0.0081273	0.0801047
HOXA1	1.64836	1.2394	0.00813505	0.0801254
ESRP2	-3.92104	3.50963	0.00817276	0.0804411
BRK1	-0.642712	7.28932	0.00817897	0.0804464
ACY1	1.35254	0.920957	0.00821952	0.0807892
ANKRD46	0.73369	5.79304	0.00824304	0.0809644
STXBP4	0.758458	5.29832	0.00827831	0.0812545
MCF2	1.82172	0.339601	0.00830156	0.0814264
ATP8B1	-2.18573	0.0741737	0.00831814	0.0815327
ERFE	1.3344	2.03735	0.008374	0.0819675
POLE3	-0.692096	7.14584	0.00837405	0.0819675
LINC01239	1.88033	0.498697	0.0084189	0.0823322
PRTFDC1	0.93852	5.22714	0.00842291	0.0823322
FUK	0.895505	4.0627	0.00844334	0.0824751
MYO3B	1.66901	0.264317	0.0084625	0.0826054
PFAS	-0.846803	7.62935	0.0084942	0.0828578
SUCLG2P2	1.08441	2.44505	0.00852191	0.0830711
ULBP1	1.50636	2.76462	0.00853623	0.0831536
SLBP	-0.674947	6.18463	0.00857118	0.0833824
WWP2	-0.703739	6.0278	0.00857147	0.0833824
RNPS1	-0.646524	7.03158	0.00859003	0.0835056
SUCLG2-AS1	1.25951	0.328008	0.00862401	0.0837786
RYKP1	1.15741	0.875734	0.00867545	0.0842207
SPRY4	1.29078	8.12408	0.00869355	0.0843387
LINC00926	-1.91913	0.997954	0.00870531	0.0843952
D2HGDH	1.01154	3.99069	0.00879449	0.0852015
DAB2	1.11495	5.38378	0.00880493	0.0852445
TMEM134	0.837218	4.37123	0.00884144	0.0855396
ONECUT1	-2.30709	2.77786	0.00884811	0.0855458
CCT6B	1.29625	2.69144	0.00886879	0.0856874
LINC01569	1.36372	0.716064	0.00889069	0.0858405
RASGRF2	-1.91423	4.32254	0.00889842	0.0858567
TUBBP6	1.2473	1.15215	0.00892106	0.0860167
C8orf48	1.21083	1.33196	0.00894367	0.0861762
TRAPPC1	-0.762233	5.83859	0.00900919	0.0867486
ETFBKMT	1.14889	1.98737	0.00902413	0.086789
NIPSNAP3B	1.60073	0.415503	0.00902562	0.086789
H1F0	-1.28958	6.69921	0.00904946	0.0869593
TAS2R14	1.41963	0.924135	0.0090885	0.0872754
TUBA1C	1.31573	5.42941	0.00910626	0.0873868
CNPY3	-0.723264	6.15003	0.00916007	0.0878065
ANKRD18EP	1.06762	3.49678	0.00916651	0.0878065
SCN2B	1.73427	0.226922	0.00916855	0.0878065
GOSR1	-0.64657	6.00577	0.00917837	0.0878413
MTMR8	1.13317	2.59021	0.00919716	0.0879347
NUFIP1P	1.19932	1.76228	0.00920053	0.0879347
MAP1LC3A	1.36654	2.84749	0.00922594	0.0881068
GMDS-DT	-1.30665	1.24198	0.00923094	0.0881068
NBEAL1	1.08176	4.18973	0.00925767	0.0883025
SNAI3	-2.52691	0.620452	0.00926786	0.0883404
ZNF652	0.692444	5.5206	0.00929202	0.0885112
CP	1.40108	2.55261	0.00930294	0.0885557
LGMNP1	1.26685	2.1968	0.00932415	0.088656
FOXG1	1.73702	4.23702	0.00932898	0.088656
LINC02482	-2.05477	-0.678256	0.00933221	0.088656
MARVELD3	-3.07047	2.85518	0.00934345	0.0886698
PPP2R1A	-0.677607	9.08937	0.00935036	0.0886698
LIFR-AS1	-1.57878	1.33478	0.0093524	0.0886698
OSGEPL1	0.892038	4.71521	0.00937182	0.0887946
MRPS16	-0.724178	6.92661	0.00946246	0.0895814
PABPC1P3	1.21507	1.39818	0.00947251	0.0895814
PACRG	1.35876	1.18275	0.0094738	0.0895814
RHBDD1	-1.03975	4.60833	0.00948308	0.0896095
PPIL6	1.38103	2.62631	0.00949167	0.0896309
CRIPT	0.85293	4.2363	0.00952517	0.0898875
MRAP2	-1.99313	2.10183	0.00962594	0.0907313
DNAJA4	-1.81855	1.80413	0.00962738	0.0907313
C6orf141	2.16481	2.89557	0.00968709	0.0912335
EFEMP1	1.38184	2.6833	0.0097	0.0912945
BMP7	1.0823	7.01699	0.00970827	0.0912993
TFAP2C	1.39374	2.49252	0.00971338	0.0912993
PARD6B	1.04968	3.378	0.00981651	0.0922076
LRP2	1.08147	7.28295	0.00983095	0.0922822
TTC32	1.08867	3.73309	0.00984381	0.0922858
HEMK1	-1.10972	4.1408	0.00984433	0.0922858
IRS2	0.784374	5.51199	0.00990617	0.0928041
C8orf34	-1.78592	0.427565	0.00992503	0.0929194
PARN	-0.848349	5.52696	0.00993676	0.092968
CLN5	-0.906635	4.41938	0.00995372	0.0930141
KCNE4	2.07737	1.18506	0.0099548	0.0930141
CFAP69	1.4894	2.73396	0.00996805	0.0930767
CCR7	-2.2612	-0.358797	0.00998925	0.0932133
ZMAT4	-1.58422	4.99926	0.0100474	0.0936942
HMBOX1	0.821512	5.6439	0.0100687	0.0938314
USP32P1	2.52316	-0.607896	0.0101057	0.0941142
ZNF211	0.827651	4.99558	0.0102055	0.0949819
NMB	-1.58617	2.09865	0.010276	0.0955249
PRDM12	-2.38222	2.83794	0.0102835	0.0955249
ZNF816	0.966466	3.4019	0.0102841	0.0955249
PCDHAC2	1.41382	2.72201	0.0103153	0.0957517
PRPF31	-0.702754	5.65272	0.0103696	0.0961936
CARD6	-2.48069	0.801954	0.0104071	0.096462
CPSF1P1	1.60803	2.30285	0.0104122	0.096462
RPS27A	-0.92207	6.50491	0.0104754	0.0969848
PTER	1.27271	2.4286	0.0105343	0.0974494
SLC18B1	-1.2009	4.16475	0.0105393	0.0974494
B3GNT7	-3.45238	3.09603	0.0105923	0.0978758
PCDHA5	1.46646	1.43553	0.010616	0.0980306
SLC13A3	-1.84234	2.45863	0.0106893	0.0986432
FZD4	1.09397	4.46023	0.010708	0.0987515
HNRNPA1P48	1.08655	1.6513	0.0107252	0.098846
OTUD4P1	1.0894	2.31006	0.0107483	0.098972
ERAP1	-0.940912	5.43484	0.0107542	0.098972
DRG2	0.670944	5.80897	0.0107598	0.098972
APOL2	-1.43471	3.64032	0.0108095	0.0993648
XAB2	-0.686975	6.15311	0.0108201	0.099398
DNAAF3	1.28611	2.54805	0.0108556	0.0996592
RPL18AP3	-0.804164	7.59087	0.0109136	0.100105
SDAD1P1	1.14858	1.44183	0.0109183	0.100105
TMEM254	0.659941	5.81247	0.0109609	0.100431
NYNRIN	0.892648	6.50258	0.0110623	0.101283
GRIK5	1.35052	5.4161	0.0110681	0.101283
ZNF141	0.80237	4.81072	0.0110826	0.10135
LINC01597	-2.47789	-0.592439	0.0111067	0.101505
MCMDC2	1.18007	0.929712	0.0111208	0.101569
MYH11	1.46768	1.81173	0.0111475	0.101747
TOX3	-0.983517	6.71469	0.0111679	0.101867
HVCN1	1.45396	0.742022	0.0111804	0.101916
CDH9	2.06651	0.339653	0.0112012	0.10201
ATP6V1E2	-1.46733	1.89287	0.0112109	0.10201
PODXL2	-0.633148	6.61291	0.0112122	0.10201
PCDHGB3	-1.52558	-0.171251	0.0112434	0.102228
NRK	-2.57573	2.29029	0.0112656	0.102364
MAPKAP1	-0.724164	7.22091	0.0112733	0.102369
C9orf135	-3.35711	1.79786	0.0112935	0.102486
CHMP1A	-0.621743	7.14716	0.0113084	0.102494
PLA2G3	1.16982	5.27229	0.0113087	0.102494
PDZRN3	-1.30835	5.59006	0.0113359	0.102674
FILIP1L	-1.92585	4.8234	0.0113531	0.102765
THUMPD2	0.933262	4.16456	0.0114029	0.103149
AHI1	0.773034	5.37162	0.0114132	0.103176
PLEKHM1	-1.34099	1.31226	0.0114948	0.103848
PCDHA12	1.08507	3.61602	0.0115254	0.104058
CCPG1	1.23316	2.792	0.0115592	0.104298
PDPK1	-0.747789	5.07274	0.0115701	0.10433
FAM196A	-2.11378	2.73816	0.0116014	0.104546
DNAJB7	1.46652	-0.307582	0.0116231	0.104674
IQGAP2	0.737722	6.26315	0.0116648	0.104983
GATA2	-2.33234	2.7167	0.011695	0.105188
RENBP	-1.45132	1.4258	0.0117106	0.105251
GPRASP1	1.2109	3.51409	0.0117168	0.105251
BRAT1	-0.667187	6.24004	0.0117393	0.105386
ATG12	0.662236	6.45692	0.0117776	0.105663
BZW1	-0.687351	7.68056	0.0118173	0.105925
ZDHHC4	0.798259	5.05284	0.0118216	0.105925
WNT8B	1.83194	6.74904	0.0118335	0.105964
OTULINL	0.885665	4.60742	0.0118796	0.106309
GAS2	1.2657	2.14905	0.0118876	0.106314
NUDT5	-0.628735	6.17478	0.0119133	0.106432
RCN1P2	0.790085	4.57506	0.0119157	0.106432
FGF8	2.34101	0.84341	0.0119357	0.106507
PLIN2	-1.21853	5.09749	0.0119428	0.106507
DHTKD1	-0.708492	6.35094	0.0119467	0.106507
ARRDC1-AS1	-1.04771	3.86156	0.011975	0.106651
C1QL1	-1.54164	1.9479	0.0119779	0.106651
HOMER3	-0.841214	5.0792	0.0120043	0.106758
TMEM176B	-1.61056	0.251373	0.0120049	0.106758
NFATC4	0.777727	6.20876	0.0120126	0.10676
HOTAIRM1	1.58482	3.7455	0.0120379	0.106918
PHC1	-1.34607	5.69794	0.0121023	0.107422
P4HA3	1.63175	0.452323	0.0121558	0.10783
RPL18A	-0.831325	6.3417	0.0121709	0.107896
WWC2	0.64744	6.71356	0.0122055	0.108136
CLN6	-1.05663	5.8437	0.0122685	0.108626
TRIM5	0.647431	5.97779	0.0123185	0.109
KCNK12	-1.74297	1.38379	0.0123564	0.109205
MIS18BP1	0.699138	6.89672	0.012357	0.109205
CWF19L2	0.721908	4.99027	0.0124391	0.109862
TOX2	-1.23039	3.91981	0.0124958	0.110294
ZNF30	1.0047	3.50327	0.0125312	0.110538
WNK4	1.47232	0.931527	0.0125397	0.110544
C16orf45	-0.853231	5.77244	0.0125654	0.110687
SGMS2	1.37266	2.66598	0.0125715	0.110687
PLCE1	1.25471	5.03932	0.0125908	0.110788
VWC2	1.5475	1.5143	0.0126231	0.111003
PDE8A	-1.26009	3.97376	0.0126308	0.111003
BARX1	1.79746	-0.020217	0.0126475	0.11108
SPARCL1	1.95444	5.53945	0.0126973	0.111449
SMOC1	-1.60483	6.46649	0.0127063	0.111459
KIAA1257	-1.44458	3.31423	0.0127229	0.111536
FAM173A	-1.07577	3.49726	0.0127417	0.111631
PHF19	-0.922022	5.86996	0.0127746	0.111799
ASS1P12	-1.29715	0.672482	0.0127884	0.111799
ZWINT	-0.707122	6.88719	0.0127897	0.111799
LCA5L	-1.58121	0.663633	0.0127961	0.111799
ZNF534	1.2896	0.232271	0.0128002	0.111799
SSC5D	1.48615	1.99215	0.0128215	0.111916
PEX11G	1.36244	1.26976	0.012844	0.112001
TMSB4XP4	-1.38342	0.54599	0.012847	0.112001
SLC35C1	-0.870961	4.74502	0.012867	0.112106
FAM213A	0.639806	7.05099	0.0128998	0.112323
NOTUM	1.5965	-0.0883948	0.0129282	0.112446
ZDHHC11B	1.45023	1.17365	0.0129319	0.112446
CEP63	0.761644	5.66686	0.0129376	0.112446
FBXL4	0.750077	4.92606	0.0129551	0.112528
CAVIN4	-1.07323	3.7787	0.0129741	0.112625
EXOSC9	-0.651504	6.38684	0.0130022	0.1128
GXYLT2	1.35406	2.67047	0.0130142	0.112835
TNS2	1.26684	3.69803	0.013085	0.113375
FRAT2	-1.77831	4.63212	0.0130995	0.113375
ABCA5	-1.3726	3.66217	0.0131005	0.113375
ZDHHC8P1	1.62102	2.36113	0.0131394	0.113633
NUDT14	-1.13692	3.21465	0.0131533	0.113633
CXorf40A	0.972061	2.7339	0.0131543	0.113633
HMGB1P6	0.628642	6.11362	0.0131669	0.113635
CA12	1.15735	5.82824	0.0131718	0.113635
NCOA7	0.905081	3.82573	0.0131786	0.113635
SRP14-AS1	-1.51347	1.19899	0.0131904	0.113668
GPATCH2L	0.668279	7.24531	0.0132104	0.113771
KCNJ12	-1.28963	0.827798	0.0132629	0.114154
ALDOAP2	1.52402	-0.38811	0.0132799	0.114228
GTF2E2	0.738319	5.21698	0.0132875	0.114228
APMAP	-0.596525	7.28605	0.0133223	0.114458
CPT1A	-1.27798	4.01691	0.0133498	0.114624
TMEM154	-1.57539	1.80078	0.0133602	0.114644
SOX17	-4.11787	-0.427408	0.0133933	0.114859
KDM7A	0.830273	5.50229	0.0134197	0.115016
CFAP43	1.37183	2.06478	0.0134554	0.115225
MLH3	0.823661	4.93544	0.0134648	0.115225
GSAP	1.51415	0.154185	0.0134685	0.115225
EPS8L2	-2.76728	2.35605	0.0134901	0.11534
FANCE	-0.846656	4.57948	0.0135301	0.115584
TRIM8	-0.679164	6.29153	0.0135356	0.115584
PXYLP1	0.835167	6.40167	0.013543	0.115584
ASS1P7	1.89624	-0.235739	0.0135654	0.115705
GRK4	1.03472	3.56483	0.0135939	0.115879
PKP4P1	1.21441	0.673229	0.0136202	0.115969
SLC1A5	-1.03854	7.39289	0.0136332	0.115969
IGF1	2.56753	0.831856	0.0136379	0.115969
TMEM108	-1.26691	2.96348	0.0136419	0.115969
LINC00963	-1.22581	4.19113	0.0136454	0.115969
TDGF1	-5.43046	5.65885	0.0136602	0.116014
ZNF880	-1.08552	3.82745	0.0136701	0.116014
OCIAD2	-2.52886	3.44879	0.0136878	0.116014
STRA6	0.951955	4.91327	0.0136964	0.116014
MYL4	1.92709	0.564726	0.0136992	0.116014
PTCD2	0.876084	3.84535	0.0136997	0.116014
GLIPR1	-2.02694	4.04676	0.0137396	0.116283
TTC21B	0.685921	5.92758	0.0137748	0.11651
TAF1B	-0.806765	4.76748	0.0137829	0.11651
UBA7	-1.83202	0.837855	0.0137986	0.116574
SH2D4B	1.55641	0.171896	0.0138076	0.11658
RHBDL3	-1.59291	6.48443	0.0138257	0.116664
MTHFD1	-1.68649	6.79093	0.0138442	0.11675
LMNTD2	1.53724	1.24604	0.0138671	0.116874
C19orf66	-1.71918	1.51864	0.0139712	0.117682
TEX14	1.67772	1.23064	0.0140244	0.11806
SP8	1.10123	4.3361	0.0140468	0.118178
GABRG2	1.29389	0.828166	0.0140787	0.118348
RPS4XP16	1.3724	0.105305	0.0140837	0.118348
PALM2	1.20595	2.03381	0.0141267	0.118625
CHST6	-2.12392	2.89536	0.0141334	0.118625
DLX1	1.71192	3.83463	0.014161	0.118787
CSDC2	1.12815	3.66325	0.0142156	0.119146
TAPT1-AS1	1.27386	2.37219	0.0142207	0.119146
SNED1	1.36694	2.60452	0.0142405	0.119242
CRYGS	1.43393	1.47187	0.0143093	0.119627
KIF6	-1.37184	0.612506	0.014312	0.119627
IDS	1.25595	7.1694	0.0143195	0.119627
WDR34	-0.671912	6.95318	0.0143201	0.119627
MVK	0.59265	6.18482	0.0143433	0.11969
UBAP1L	-1.71242	1.90636	0.0143518	0.11969
C2orf50	-1.39218	-0.0361391	0.0143663	0.11969
PRR13	-1.01466	4.64869	0.0143695	0.11969
FAM135B	-1.5748	1.81791	0.0143698	0.11969
MIR100HG	1.17852	5.46375	0.0143914	0.119799
SNX18P3	-1.58338	-0.473624	0.0144237	0.11995
SPG21	-0.617501	6.2598	0.0144264	0.11995
NEB	1.36748	2.60622	0.0144639	0.120124
SEMA6D	1.07481	6.52669	0.0144643	0.120124
SLC25A30	0.916563	3.69107	0.0145818	0.121023
LARP1	-0.724093	9.25163	0.0145925	0.121023
GTF3C5	-0.627981	6.52055	0.0145981	0.121023
RIPK2	-1.04589	3.80795	0.0146289	0.121207
TOMM40	-0.744612	6.8385	0.0146411	0.121237
SRY	-2.45956	-0.534824	0.0146817	0.121503
CNGB1	-1.67537	0.518111	0.0147215	0.121617
EARS2	-0.861095	6.07674	0.0147225	0.121617
RPL7AP30	-1.11596	3.15876	0.0147291	0.121617
LNPEP	0.971837	5.7832	0.0147298	0.121617
PRELID2	-1.25758	0.817912	0.0147738	0.121807
CENPX	-0.805282	5.14877	0.0147784	0.121807
DPP4	-1.87085	1.79289	0.0147785	0.121807
PLA2G16	-1.78582	3.22032	0.0147961	0.121881
ST14	-4.39875	3.54357	0.014805	0.121884
ZCCHC9	0.6854	5.30573	0.0148174	0.121901
FTL	-0.970338	9.25826	0.0148243	0.121901
LLGL2	-2.44112	3.36447	0.0148514	0.122053
ZNF253	0.724785	5.23705	0.0148893	0.122224
DPY19L2P3	1.0597	1.64233	0.0148909	0.122224
CDH1	-5.0774	5.70415	0.0149046	0.122224
HOXC6	1.64354	3.00944	0.0149096	0.122224
PVR	-0.934279	4.80004	0.0149152	0.122224
PRR22	-1.38992	1.76539	0.0149452	0.122399
FUOM	-1.44805	2.16244	0.0149616	0.122463
ACBD7	-1.22561	3.1782	0.0149813	0.122553
PTMAP5	1.03246	2.74222	0.0149941	0.122587
E2F1	-0.600155	6.61477	0.0150214	0.12274
ROR2	1.34628	4.95257	0.0151086	0.123381
CHURC1	0.845695	5.60907	0.0151708	0.123818
MYBPC2	2.55128	0.207921	0.0151978	0.123967
ECEL1	1.26156	2.26271	0.0152426	0.124261
ZNF75A	-0.840147	5.13821	0.0153409	0.12499
C6orf132	-4.68074	3.85369	0.0153661	0.125124
ANO5	1.0091	3.7168	0.0153889	0.125237
KTN1-AS1	-1.21908	1.92375	0.0154193	0.125413
SCPEP1	-1.05179	4.58986	0.0154621	0.125689
MRM2	-0.659298	5.93316	0.0155228	0.12611
FAM98C	0.942565	3.54295	0.0155639	0.126318
HSP90AA4P	1.18686	0.383179	0.0155661	0.126318
NUDT13	1.11105	2.47425	0.0155874	0.126402
TRANK1	1.34615	4.19176	0.0155943	0.126402
APBA3	0.939562	4.19531	0.0156491	0.126696
ANKRD13B	-0.759186	5.76595	0.0156574	0.126696
FBLN5	1.52579	3.47592	0.0156669	0.126696
HOXC-AS1	1.95257	0.224855	0.0156689	0.126696
DACT1	1.21452	5.15678	0.015677	0.126696
PMS2P1	-1.13365	1.31725	0.0156841	0.126696
DDX56	-0.635245	6.76686	0.0157089	0.126762
ZNF395	0.763317	5.38241	0.015713	0.126762
CDKN2AIPNL	-0.846018	5.05358	0.0157191	0.126762
NOG	1.5622	2.90904	0.0157422	0.126877
MIR3936HG	-1.82167	-0.356987	0.0157718	0.127043
IQCN	-1.43181	2.18467	0.0157809	0.127044
PIWIL4	1.34671	-0.426889	0.015806	0.127174
GFOD2	-0.645151	5.86123	0.0158166	0.127187
SMG1P3	-1.821	0.120063	0.0158926	0.127675
PLGRKT	0.842366	4.24992	0.0158953	0.127675
CDH11	1.25715	7.54671	0.0159091	0.127714
GRM8	1.27	2.79042	0.0159899	0.12829
SPC24	0.679268	5.90841	0.0161211	0.129235
ZNF528	1.15236	4.49421	0.0161259	0.129235
ABHD5	0.755667	4.4511	0.016191	0.129684
EDN3	1.55095	0.729039	0.0162147	0.1298
IGDCC4	0.643938	6.24288	0.0162497	0.129991
NPM1P26	1.64384	-0.245815	0.0162569	0.129991
PCDHA9	1.35057	1.21626	0.0163091	0.130335
WDFY3-AS2	-1.14545	2.46505	0.0163433	0.130535
NR1H3	-1.5282	2.8104	0.0163644	0.13063
PDE1C	-2.79079	5.94049	0.016391	0.130769
PINLYP	-1.61191	1.03758	0.0164237	0.130906
CSNK1A1P1	-1.67318	1.06138	0.0164267	0.130906
PCDHB2	-1.02546	5.41346	0.0164396	0.130935
YBX3P1	-1.43774	1.57422	0.0164685	0.131014
BRAFP1	1.23563	0.0303013	0.016476	0.131014
NOTCH3	0.589182	9.23568	0.0164772	0.131014
EEF1AKMT3	0.966252	2.6339	0.0165188	0.131251
CLK4	0.94886	5.13223	0.0165255	0.131251
LSG1	-0.751466	6.19475	0.0165478	0.131355
ASB16	-1.33327	1.09668	0.0166149	0.131814
EFCAB12	1.18144	3.10001	0.0166386	0.131928
GAPDHP35	2.06126	2.92282	0.0166589	0.131976
TMEM139	1.45571	-0.211345	0.0166637	0.131976
LDHAP5	1.60029	0.544415	0.016673	0.131976
SIPA1L3	-0.696933	6.02001	0.0166869	0.131976
RIMS2	-0.933424	4.63289	0.0166911	0.131976
KCNK17	-2.66277	-0.38007	0.0167098	0.132004
PHF21B	-0.793585	5.99244	0.0167132	0.132004
RPL13AP5	-0.780918	6.77627	0.0167252	0.132015
CXXC5	0.672504	7.03154	0.0167333	0.132015
HOXA11	2.1665	1.80789	0.0167668	0.132206
SH3YL1	-0.982727	4.74749	0.016786	0.132284
ZSCAN9	-0.785399	4.7382	0.0168645	0.132765
EBAG9	-0.809503	4.46685	0.0168657	0.132765
ZNF878	1.12642	1.46649	0.0168785	0.132792
HIGD2A	-0.781399	4.59569	0.0169454	0.133125
SOCS3	-1.43334	6.08136	0.0169617	0.133125
NKD1	1.17082	5.54919	0.0169647	0.133125
PAX9	-1.59208	-0.341672	0.016965	0.133125
SLFN5	-1.45899	4.23655	0.0169678	0.133125
IPO7P2	0.814648	4.05035	0.0169943	0.13326
FAM136A	-1.04125	6.25574	0.0170368	0.133519
EXOC3-AS1	-1.11971	2.62975	0.0170467	0.133523
SNORD12	-1.83012	-0.0372205	0.0170745	0.133616
RANGAP1	-0.75581	7.71702	0.0170774	0.133616
NKX2-5	-2.48693	-0.429097	0.0170984	0.133707
EIF2B1	-0.601422	6.21372	0.0171374	0.133886
SPRY4-AS1	1.26577	0.942175	0.0171402	0.133886
IL31RA	1.51853	0.24653	0.0171597	0.133965
HSD3B7	-1.26238	1.59256	0.0172137	0.134313
ORC5	-0.690823	5.02138	0.0172662	0.134648
EGFL6	1.74865	1.84834	0.0173092	0.134909
COX6CP1	1.58363	0.700535	0.0173261	0.134967
NPRL3	-0.630772	5.62687	0.0173954	0.135432
TPBG	1.07588	7.36538	0.017437	0.135682
GCNA	1.04722	1.80682	0.0174475	0.135689
RORB	1.0347	3.77654	0.0175161	0.136148
EXOSC3P1	1.75603	0.461354	0.017544	0.136226
TMEM64	1.11582	6.22582	0.0175453	0.136226
CAP1P2	1.08596	2.39165	0.0175598	0.13624
FGD3	-1.76522	2.2722	0.0175663	0.13624
IMPG2	1.40706	1.70849	0.0176332	0.136684
RIPOR2	-1.11549	5.56683	0.0177275	0.137294
RMND5B	-0.721274	5.86638	0.0177313	0.137294
LYPD6B	-2.12248	1.35103	0.0178026	0.137699
C9orf40	0.780185	4.6282	0.0178029	0.137699
PARP3	1.17938	1.94308	0.0178525	0.138007
UTP4	-0.807671	5.83133	0.0178855	0.138187
ZNF542P	-1.11608	4.36631	0.0179031	0.138247
VSX1	-2.86776	2.21127	0.0179375	0.138438
RAMP2-AS1	1.29799	1.37712	0.0179542	0.138491
GRM2	-1.22376	3.69702	0.0180049	0.138807
SOX9	0.833411	6.6161	0.0180368	0.138977
IQCB1	-0.634531	5.77335	0.0180629	0.139016
ATRNL1	0.740986	5.11588	0.0180681	0.139016
DSC3	-2.12568	2.01943	0.0180712	0.139016
EGFEM1P	-1.74966	3.38352	0.0181199	0.139315
PLIN4	1.42034	2.53594	0.0181355	0.13936
SRD5A3	-1.203	2.75976	0.0181487	0.139386
PRODH	-1.90861	2.25587	0.0182385	0.139891
EMX2OS	1.68606	3.36893	0.0182417	0.139891
RPL15	-0.720485	9.05923	0.0182441	0.139891
SLC38A6	0.97392	3.06564	0.0183535	0.140625
HAP1	-1.45716	4.1174	0.0183681	0.140625
XPOTP1	0.919769	3.19836	0.0183695	0.140625
ELAVL2	-1.01649	6.46113	0.0184212	0.140899
P2RY11	-1.20027	2.7813	0.0184251	0.140899
LINC00174	-1.25096	2.80253	0.0184827	0.141263
PAQR9	1.18169	1.43603	0.0185747	0.141889
LINC02175	1.5271	0.678995	0.0186311	0.142213
PEG3	2.7302	5.77003	0.0186398	0.142213
CYB561	-1.06386	4.59648	0.0186472	0.142213
ACTB	-0.686787	12.5196	0.0187427	0.142757
ERICH1	-1.03647	3.95457	0.0187545	0.142757
SLC13A5	1.40978	1.56114	0.0187562	0.142757
NTM	0.878277	5.28994	0.0187587	0.142757
CCDC173	1.11367	2.33754	0.0187825	0.142861
RARRES2	-1.9761	4.97961	0.0188252	0.14311
SLC25A27	1.35159	2.89429	0.0188633	0.143322
ADAMTS5	-1.48499	2.99129	0.0188991	0.143518
CDKL5	1.05895	3.18145	0.018935	0.143714
HNRNPA1P49	1.84803	0.887192	0.0189513	0.143761
TRAM2-AS1	-1.22666	3.04788	0.018981	0.143909
GRIN2A	1.16022	3.47418	0.0190009	0.143982
TESMIN	-1.63654	2.7714	0.0190482	0.144264
MTPAP	-0.66127	5.2873	0.0191355	0.144836
TTL	-0.62919	7.11467	0.0191441	0.144836
TWF1	-0.832641	5.51781	0.0192228	0.145354
ADARB1	0.858003	4.83323	0.0192347	0.145366
MECOM	1.59839	4.1973	0.0192473	0.145384
EIF4EBP1	-1.01022	6.00246	0.0192582	0.145389
ZNF57	-1.10858	1.77137	0.0192737	0.145429
MARS	-0.734116	8.29646	0.0192936	0.145436
RRN3P1	-1.34819	2.79127	0.019303	0.145436
PLLP	-1.56683	2.14023	0.0193059	0.145436
RPL37A	-0.662239	9.19658	0.0193157	0.145436
SF3A2	-0.615105	6.86272	0.0193311	0.145455
ZNF600	1.34363	1.4324	0.0193563	0.145455
AKAP7	0.882482	4.00787	0.0193573	0.145455
ZNF879	0.941303	2.79612	0.0193591	0.145455
CEP295	0.77029	6.09926	0.0194822	0.146233
POC1B	0.733918	4.96004	0.0194919	0.146233
HOXA4	1.81446	-0.0716344	0.0194936	0.146233
DOLPP1	-0.671341	5.79375	0.0195284	0.1464
TRIL	1.58979	0.120805	0.0195365	0.1464
KCNK10	-1.34446	4.83576	0.0195488	0.146415
NEFH	-1.10716	3.21064	0.0196507	0.147058
PEBP1	-0.878694	8.53212	0.0196553	0.147058
FAT2	1.58446	2.01103	0.0196913	0.147249
MMGT1	-0.735597	5.65298	0.0197068	0.147287
ANKMY1	0.913376	3.88019	0.0197676	0.147664
LAMB2	0.591306	7.76646	0.0197889	0.147728
SLC2A13	0.827919	4.37458	0.019797	0.147728
P2RX4	0.897634	3.52616	0.0198221	0.147838
UAP1L1	-1.80008	0.489261	0.0198456	0.147935
MIR181A2HG	1.31443	1.61947	0.0199028	0.148263
TTC12	0.841254	4.49621	0.0199105	0.148263
KCNT1	1.29945	-0.295849	0.0200048	0.148887
SLC25A5	-0.765521	7.90494	0.0200163	0.148895
SEPHS1P4	1.22333	3.67449	0.020035	0.148956
KIAA1549L	-1.09648	5.70942	0.0200535	0.149015
FBXW8	0.555595	6.30888	0.0201022	0.14926
ZNF331	-0.908316	4.99953	0.0201177	0.14926
CDC42EP5	1.25632	3.02337	0.0201189	0.14926
PXDNL	1.35692	2.15522	0.0201285	0.14926
SLC8B1	-1.01608	3.31866	0.0201982	0.149698
GTF2F1	-0.566118	6.99479	0.0202747	0.150121
RASSF10	1.17916	1.98563	0.0202763	0.150121
WDR86	1.14058	4.21056	0.0202909	0.150151
CDH23	1.11611	4.69799	0.0203126	0.150221
NTF4	1.42451	-0.0157884	0.0203216	0.150221
COCH	-1.50544	2.57772	0.0203725	0.150519
SEZ6L	1.33604	5.46105	0.0204314	0.150824
SPATA6L	1.2035	0.327855	0.020435	0.150824
ZSCAN29	-0.617266	6.31849	0.0204487	0.150846
FLI1	-2.13883	3.34515	0.0204654	0.150891
HSPA2	-2.2169	4.51055	0.0204962	0.15104
LINC00643	1.65265	0.645673	0.0205565	0.151405
PCDHGC3	0.838666	6.22292	0.0205892	0.151568
TMCO3	0.627604	6.4314	0.0206246	0.15175
BAX	-0.685106	6.62574	0.0206383	0.151772
NEMP2	0.927753	3.41738	0.0206637	0.15188
GPRIN1	-0.780155	5.53287	0.0206976	0.15205
GPR156	-1.34319	0.611009	0.0207281	0.15216
HNF4G	-2.01308	-0.257932	0.0207412	0.15216
DOC2B	1.37	-0.329472	0.0207447	0.15216
ATL3	0.883124	5.12026	0.0207919	0.152428
MYL6B	-0.679384	6.30058	0.0208254	0.152594
FAM66C	-1.28383	1.49784	0.0208755	0.152882
NBR2	-1.19768	1.32869	0.0209472	0.15322
SNHG15	1.05527	5.14938	0.020952	0.15322
THBS2	-1.56622	5.33701	0.020954	0.15322
NOA1	-0.894402	4.8449	0.0210539	0.153871
ZCCHC12	1.20683	4.31721	0.0211114	0.154174
SVIP	-0.97245	5.0152	0.021117	0.154174
ZDHHC2	0.769916	6.22998	0.0211355	0.154229
CARMIL2	-1.90302	2.0346	0.0211851	0.15451
TBX4	-2.78022	-0.189216	0.0211958	0.15451
GM2A	-0.699241	5.48421	0.0212254	0.154647
MROH8	1.13526	2.88108	0.0212592	0.154814
SULF1	1.07262	6.02816	0.0212766	0.154861
BTBD7	0.536438	6.55137	0.021302	0.154967
GCA	-1.10998	3.55038	0.0213436	0.15507
COX19	-0.828479	4.0681	0.0213532	0.15507
IL33	-2.34904	2.25497	0.0213835	0.15507
COASY	-0.683277	5.69788	0.0213837	0.15507
LINC02082	-2.03959	0.050978	0.0213846	0.15507
ZBED6CL	1.85097	2.56731	0.0213915	0.15507
RFTN2	1.08206	5.29014	0.0213927	0.15507
NPY1R	-1.26383	2.24751	0.0214398	0.155332
POLR2G	-0.630244	6.61214	0.0214605	0.155403
COX4I1	-0.621559	7.61617	0.0215767	0.156165
SYN1	-1.28597	2.93502	0.0215949	0.156217
PKP4	0.633036	6.76583	0.0216122	0.156261
NEDD8	-0.751259	5.1948	0.0216801	0.156673
DBNL	-0.624247	7.10732	0.0217436	0.157052
ZNF169	1.17566	2.88953	0.0217715	0.157173
SPATA5L1	-0.871997	4.0833	0.0217921	0.157217
NOS1	-2.03452	1.69826	0.0218058	0.157217
BCCIP	-0.5467	6.66372	0.0218193	0.157217
LINC01547	-1.10718	2.07206	0.0218218	0.157217
TNRC6B	0.589219	7.30433	0.0218822	0.157532
NDUFB11	-0.604173	6.51051	0.0218877	0.157532
RPL4	-0.707126	10.299	0.0219001	0.157541
PRND	1.87147	0.386991	0.0219456	0.157788
HMGB2P1	1.19921	-0.337431	0.0220069	0.158149
COX7A2P2	1.02833	1.69548	0.0220312	0.158243
BRF1	0.55726	6.0736	0.0220886	0.158388
ZC3HAV1	-1.00847	5.15532	0.0220903	0.158388
EBI3	1.93108	0.0273347	0.0220952	0.158388
BDH1	-1.27035	2.6976	0.022096	0.158388
CGAS	-3.0159	1.14773	0.0221177	0.158464
SOX1	-1.37977	6.62856	0.0221451	0.15858
THAP9-AS1	0.678071	5.32566	0.0222595	0.159292
CERS1	-1.0044	2.66854	0.022278	0.159292
CAVIN2	-2.70214	2.39758	0.0222798	0.159292
FZD9	-1.06579	3.2888	0.0222894	0.159292
ZNF517	-0.876373	4.15987	0.0223188	0.159361
FGFR3	-1.17028	6.20246	0.0223291	0.159361
DBH	-1.28558	0.203569	0.0223374	0.159361
SLC25A36	0.693501	7.31186	0.022344	0.159361
DDX18	-0.559436	7.58099	0.0223745	0.159498
KIAA1958	0.650058	7.12808	0.022456	0.159999
PDXP	1.20311	1.98553	0.022502	0.160246
NPM1P6	0.835787	4.59593	0.0225523	0.160455
LTBR	-3.23039	1.25825	0.0225539	0.160455
SLC7A3	-1.93283	6.20301	0.0226393	0.160982
GAPDHP65	0.958693	4.60223	0.0226643	0.161079
DNAJC22	-1.377	1.2045	0.0227383	0.161477
[truncated: 12,195 more rows]
