# Supplementary material for: Species-specific maturation profiles of human, chimpanzee and bonobo neural cells
Source: eLife. 2019 Feb 7;8:e37527. doi: 10.7554/eLife.37527 (PMC6366899; doi:10.7554/eLife.37527)
Supplement: Supplementary file 2. [file elife-37527-supp2.xlsx]

## Sheet: NPC_migrationgenesonly_edgeR
Supplemental Table S2: List of genes (category of migration) differentially expressed in nonhuman primates versus human
Gene Symbol	logFC	logCPM	PValue	padj
CD300A	5.78214	0.965741	1.18643e-16	2.44043e-14
IL36G	5.38463	-0.41357	3.11564e-12	3.42793e-10
F2RL1	-3.2869	4.15974	3.81644e-07	1.89394e-05
ITGA3	-2.89761	5.42403	2.60096e-06	0.000104281
PLA2G7	4.61938	2.72806	2.62106e-06	0.000104791
HOXA7	3.05125	2.26533	3.98023e-06	0.000154589
CCBE1	3.21466	4.28422	7.44134e-06	0.000272907
CXCL3	-3.64194	0.186768	8.35903e-06	0.000302652
FLRT2	1.98267	6.95713	1.90936e-05	0.00063614
CYP1B1	2.22403	4.77813	3.07752e-05	0.000964221
TNFRSF10B	-1.09989	7.94489	4.39041e-05	0.0013009
POSTN	2.57913	5.43567	6.20217e-05	0.00175005
EGR3	3.01776	1.9622	7.26115e-05	0.00199337
GREM1	3.17263	6.16965	0.000124857	0.00320452
STK10	-1.66919	5.45711	0.000135618	0.00344333
NUS1	-1.09951	5.59525	0.000149362	0.00374539
PARP9	-2.49	2.79553	0.000255568	0.00577591
IFITM1	-2.80212	4.45232	0.000257996	0.00580307
HYAL1	2.1138	1.57736	0.000286279	0.0062703
SLIT2	1.37674	8.06785	0.000295591	0.00643454
ITGA2	-1.95629	3.82177	0.000327023	0.00703248
CEND1	-1.7136	2.8853	0.000373552	0.0078662
TWIST2	2.58421	1.43364	0.000397082	0.00820347
ANGPT2	2.36821	2.98982	0.000408467	0.00837771
KANK1	1.6264	4.77974	0.000426513	0.00864785
ZP3	2.74268	1.32744	0.000518028	0.0100994
ADAM8	-2.34243	0.58599	0.000521414	0.0101376
ITGBL1	3.06494	1.43591	0.000558407	0.0107391
EPHA3	-2.40055	7.02344	0.000575953	0.0109869
ULK4	1.29569	4.00583	0.00062094	0.0115808
BMP2	1.90219	4.4907	0.000806563	0.0141678
LGALS3	-1.90536	3.72703	0.000918281	0.0157596
FSCN2	-2.36105	-0.0937907	0.000977017	0.016607
DPYSL3	-1.14464	10.0765	0.00110453	0.0183997
F10	-2.59176	0.0787077	0.00115951	0.0190916
ELP6	-0.976114	5.38672	0.00118928	0.0194688
HOXA5	2.76294	3.97986	0.00134981	0.0214774
SLC7A9	1.81109	0.480444	0.00140974	0.0222069
ABR	0.745592	7.35612	0.00174121	0.0262904
FGF10	-2.3442	2.60691	0.00186326	0.0276625
MERTK	1.24649	3.62063	0.0019856	0.0290831
PTP4A3	1.18177	4.47617	0.0020015	0.0292583
HOXB9	1.94902	7.14045	0.00227175	0.0324703
ICAM1	-2.7705	2.24648	0.00254284	0.035176
SIX4	1.28608	4.32033	0.00306504	0.0403545
RHOB	0.847948	6.88341	0.00308343	0.0405155
SEMA3C	1.86692	6.73955	0.00333468	0.0421453
ENPEP	2.36865	0.779519	0.00354095	0.0441235
ADA	-1.09866	4.24513	0.00379665	0.0464533
DAPK2	-1.51407	1.10199	0.00385648	0.0468653
PPIL2	-0.714601	6.21409	0.00394548	0.047577
DCN	2.30901	4.91404	0.0040143	0.0481614
