# Supplementary material for: Species-specific maturation profiles of human, chimpanzee and bonobo neural cells
Source: eLife. 2019 Feb 7;8:e37527. doi: 10.7554/eLife.37527 (PMC6366899; doi:10.7554/eLife.37527)
Supplement: Supplementary file 3. [file elife-37527-supp3.xlsx]

## Sheet: Number of Subjects and clones
Summary of the subjects and clones utilized for each experiment
Experiment	Number of Human Subjects	Number of clones for each iPSC	Number of nonuman primate Subjects	Number of clones for each iPSC	Statistical test used
Chracterization neural progenitos (NPCs) (Immunostaining Foxg1 / Pax6)	4 (wt126,wt33,adrc40,Hues 6)	2	4 (PR00818, PR01209, AG05253B, P01086)	2	Unpaired t-test
Transcriptome analysis of NPCs	5 (wt126, wt33,adrc40,Hueas6, H9)	2 (wt126 and wt33), 3 (Adrc40)	3 (PR00818, AG05253B, P01086)	2 (except for P01086)	Fisher’s exact test
Scratch (wound healing) migration assay*	4 (wt126,wt33,adrc40,Hues 6)	2	4 (PR00818, PR01209, AG05253B, P01086)	2	Welch’s t test
Neurosphere migration assay	4 (wt126,wt33,adrc40,Hues 6)	2	4 (PR00818, PR01209, AG05253B, P01086)	2	Unpaired t-test
Neurosphere immunostaining (Nestin / Pax6)	4 (wt126,wt33,adrc40,Hues 6)	2	4 (PR00818, PR01209, AG05253B, P01086)	2	Unpaired t-test
Transplantation experiments for in vivo migration assay	2 (wt126,wt33)	1	2 (PR00818, PR01209)	1	Mann-Whitney U test
Transplantation experiments for in vivo neuronal maturation assay and morphometric analysis	2 (wt126,wt33)	1	2 (PR00818, PR01209)	1	Unpaired t-test for each time point
Multielectrode recordings for in vitro neuronal function analysis	4 (wt126,wt33,adrc40,Hues 6)	2	4 (PR00818, PR01209, AG05253B, P01086)	2	Unpaired t-test for each time point
*Migration movies detailed table on the next tab

## Sheet: Migration movies table
Species	Number of Cell Lines (NPCs)	Number of Clones for Each	Number of Movies	Number of Cells Analyzed
		cell Line
Human	4 (WT33, WT126, A40, H9)	2 each + 1 (H9)	57	340
Chimpanzee	2 (PR00818, PR01209)	2 each	36	165
Bonobo	2 (AG05253B, PR01086)	2 each	34	186

## Sheet: Total counts for RNA Seq
file name	final_uniq_read_count
wt126_c5_fourwise_hg19_pantro4_gorgor3_rhemac_uniq.sam	16095321
wt126_c8_fourwise_hg19_pantro4_gorgor3_rhemac_uniq.sam	15195390
wt33_c1_fourwise_hg19_pantro4_gorgor3_rhemac_uniq.sam	6490125
wt33_c7_fourwise_hg19_pantro4_gorgor3_rhemac_uniq.sam	13426594
Adrc_c3_fourwise_hg19_pantro4_gorgor3_rhemac_uniq.sam	13558664
Adrc_c1_fourwise_hg19_pantro4_gorgor3_rhemac_uniq.sam	17618950
Adrc_c2_fourwise_hg19_pantro4_gorgor3_rhemac_uniq.sam	15601096
Bono_01086_c1_fourwise_hg19_pantro4_gorgor3_rhemac_uniq.sam	12409536
Bono_05253_c7B_fourwise_hg19_pantro4_gorgor3_rhemac_uniq.sam	17818434
Bono_05253_C8b_fourwise_hg19_pantro4_gorgor3_rhemac_uniq.sam	13848651
Chimp_00818_c5_fourwise_hg19_pantro4_gorgor3_rhemac_uniq.sam	12611205
Chimp_00818_c8_fourwise_hg19_pantro4_gorgor3_rhemac_uniq.sam	11501872
H9_fourwise_hg19_pantro4_gorgor3_rhemac_uniq.sam	15387463
HUES6_fourwise_hg19_pantro4_gorgor3_rhemac_uniq.sam	16084957

## Sheet: NPC raw counts
Gene_Symbol	Adrc_c3	Adrc_c1	Adrc_c2	Bono_01086_c1	Bono_05253_c7B	Bono_05253_C8b	Chimp_00818_c5	Chimp_00818_c8	wt126_c5	wt126_c8	wt33_c1	wt33_c7
A1BG	11	29	18	0	3	5	0	0	12	16	2	5
A1BG-AS1	25	54	41	8	52	51	17	5	41	37	7	30
A1CF	5	2	6	0	3	0	0	0	2	1	0	0
A2M	132	693	525	73	558	1186	301	272	3372	3201	549	1229
A2M-AS1	15	23	4	10	32	9	6	0	4	4	0	1
A2ML1	7	8	11	4	11	5	0	0	1	2	2	2
A2ML1-AS1	0	0	0	0	0	0	0	0	0	0	0	0
A2ML1-AS2	0	0	0	0	0	0	0	0	0	0	0	0
A2MP1	12	14	8	3	10	5	3	2	0	1	1	2
A3GALT2	0	0	0	0	0	0	0	0	0	0	0	0
A4GALT	1	54	56	23	6	6	7	16	6	6	12	20
A4GNT	0	2	0	0	0	0	0	1	0	0	1	2
AAAS	1459	1509	1350	1080	1645	866	910	958	1353	1267	749	1558
AACS	688	897	854	571	1139	716	421	564	585	556	220	431
AACSP1	11	5	8	0	4	1	0	0	1	2	0	1
AADAC	0	1	0	0	0	0	0	1	0	1	0	0
AADACL2	0	0	0	0	0	0	0	0	0.5	0	0	0
AADACL2-AS1	0	0	0	0	0	0	0	0	0	0	0	0
AADACL3	0	0	0	0	0	0	0	0	0	0	0	0
AADACL4	0	0	0	0	0	0	0	0	0	0	0	0
AADACP1	0	0	0	0	0	0	0	0	0	0	0	0
AADAT	703	861	781	452	1007	553	623	493	506	524	224	516
AAED1	53	96	63	164	91	81	121	108	61	59	12	41
AAGAB	1248	1809	1560	1580	2793	1479	1339	2081	2342	2182	926	1775
AAK1	524	780	701	336	604	978	559	316	565	547	222	428
AAMDC	49	64	86	66	89	76	71	68	117	106	31	57
AAMP	1481	1901	1833	1371	1788	1370	1050	1188	1840	1809	775	1564
AANAT	0	3	5	5	8	1	3	6	3	5	0	0
AAR2	929	1220	1026	756	1032	775	592	876	1339	1222	556	1232
AARD	2	12	16	14	3	2	0	1	6	10	5	6
AARS	2753	3266	2832	4394	4653	3136	3630	3339	3109	2809	1747	3531
AARS2	745	754	754	610	847	360	445	319	615	552	258	550
AARSD1	39	26	43	23	44	41	22	10	7	10	5	10
AARSP1	0	0	0	0	0	0	0	0	0	0	0	0
AASDH	350	421	337	485	779	451	413	193	252	248	169	325
AASDHPPT	1535	1930	1736	1377	2251	1906	1657	1679	2121	2024	1048	1941
AASS	1864	2021	1768	1316	1797	688	723	332	865	746	486	1003
AATBC	234	32	44	8	20	27	39	21	7	6	1	6
AATK	169	149	176	49	75	104	99	35	77	79	49	102
ABAT	5218	5088	4719	647	3605	1238	4362	1047	3752	3369	2002	4021
ABCA1	1171	1818	1589	702	876	1476	675	663	4272	4035	404	740
ABCA10	4	15	8	1	9	22	2	5	6	7	1	4
ABCA11P	27	72	43	29	52	32	31	21	45	38	20	35
ABCA12	6	30	21	9	10	9	3	4	33	19	17	17
ABCA13	85	50	41	29	38	39	27	127	23	24	28	53
ABCA17P	12	10	17	2	12	8	1	1	3	7	8	9
ABCA2	717	949	988	677	1768	1587	1581	812	690	634	314	674
ABCA3	964	968	998	266	818	872	976	681	2321	2245	738	1621
ABCA4	0	0	0	0	0	0	0	0	0	0	0	0
ABCA5	199	486	418	41	60	142	68	111	338	315	53	126
ABCA6	0	3	2	0	1	3	1	4	3	1	0	2
ABCA7	222	241	258	184	286	232	213	179	164	155	134	227
ABCA8	8	101	92	2	25	833	38	110	140	149	59	94
ABCA9	3	26	31	3	13	35	71	28	2	2	8	21
ABCA9-AS1	0	0	0	0	0	0	0	0	0	0	0	0
ABCB1	82	390	312	6	21	21	16	53	368	319	28	49
ABCB10	0	0	0	0	0	0	0	0	0	0	0	0
ABCB10P3	0	0	0	1	0	0	0	0	0	0	0	0
ABCB10P4	0	0	0	0	0	0	0	0	0	0	0	0
ABCB11	1	5	4	7	2	1	1	0	3	0	0	0
ABCB4	21	110	90	10	64	11	17	18	21	26	14	23
ABCB5	2	6	6	5	14	10	7	0	3	1	1	1
ABCB6	115	83	64	49	142	163	102	62	37	41	11	27
ABCB7	413	494	427	553	659	314	484	380	416	375	186	366
ABCB8	647	760	661	682	1096	883	497	614	627	644	273	549
ABCB9	158	170	176	62	133	130	143	57	181	157	57	158
ABCC1	547	1372	1240	1070	1163	706	843	591	956	903	436	1019
ABCC10	534	802	773	432	721	724	648	476	471	484	201	428
ABCC11	5	10	7	1	5	1	3	1	2	2	1	4
ABCC12	0	0	0	3	0	2	0	0	0	0	0	0
ABCC13	0	0	2	0	1	0	0	0	0	0	0	0
ABCC2	0	0	0	0	0	0	0	0	0	0	0	0
ABCC3	1	2	5	10	9	300	6	21	7	1	0	2
ABCC4	925	761	581	529	824	727	435	546	892	882	201	398
ABCC5	1650	1912	1752	1404	1776	2011	916	568	654	603	375	725
ABCC5-AS1	1	0	2	0	0	0	0	0	0	0	0	0
ABCC6	10	28	29	40	10	22	16	10	4	6	1	3
ABCC6P1	2	4	5	5	2	0	0	2	1	1	0	1
ABCC6P2	0	0	0	0	0	0	0	0	0	0	0	0
ABCC8	32	25	30	67	69	110	110	24	32	45	15	25
ABCC9	219	386	320	34	235	188	838	363	313	304	141	249
ABCD1	153	241	226	118	554	200	48	37	137	164	116	249
ABCD1P2	0	0	0	0	0	0	0	0	0	0	0	0
ABCD1P3	0	0	0	0	0	0	0	0	0	0	0	0
ABCD1P4	0	0	0	0	0	0	0	0	0	0	0	0
ABCD1P5	0	0	0	0	0	0	0	0	0	0	0	0
ABCD2	30	28	23	9	50	88	44	58	49	39	14	13
ABCD3	0	0	0	0	0	0	0	0	0	0	0	0
ABCD4	1040	1435	1318	728	1062	658	819	329	748	716	376	792
ABCE1	2186	2302	1876	1816	1969	1685	1295	1772	2917	2796	1131	2177
ABCF1	0	0	0	0	0	0	0	0	0	0	0	0
ABCF2	1953	1865	1607	1242	1765	1284	722	1226	2042	1856	679	1414
ABCF2P1	20	15	14	8	13	13	6	12	14	10	10	20
ABCF2P2	0	0	0	1	0	0	0	0	0	0	0	0
ABCF3	951	1029	989	760	1133	944	631	721	909	844	345	698
ABCG1	49	165	145	46	228	106	39	148	233	260	165	369
ABCG2	148	96	60	78	12	0	9	11	43	37	11	13
ABCG4	19	36	30	10	39	29	84	16	17	16	4	11
ABCG5	6	2	2	9	20	12	29	13	2	1	0	2
ABCG8	1	1	2	1	0	0	0	0	1	0	0	0
ABHD1	8	5	7	10	10	6	9	1	4	2	4	4
ABHD10	714	1061	890	621	851	478	750	833	1160	1074	632	1346
ABHD11	149	217	204	352	567	340	262	322	286	302	112	192
ABHD11-AS1	1	1	5	2	5	1	0	2	1	0	1	0
ABHD12	928	1001	928	723	1220	672	911	922	980	909	343	848
ABHD12B	4	8	0	13	11	15	23	9	4	4	1	3
ABHD13	448	608	514	473	546	558	528	600	729	670	281	607
ABHD14A	75	127	111	136	304	189	196	207	103	98	56	108
ABHD14A-ACY1	1	2	3	3	1	8	4	0	1	0	0	1
ABHD14B	49	104	81	52	83	59	29	16	52	32	34	65
ABHD15	63	71	86	53	98	75	104	125	155	136	45	118
ABHD15-AS1	0	0	0	0	0	0	0	0	0	0	0	0
ABHD16A	0	0	0	0	0	0	0	0	0	0	0	0
ABHD16B	84	94	119	52	67	53	65	35	56	68	28	71
ABHD17A	462	465	558	230	315	336	315	161	315	294	111	290
ABHD17AP1	0	0	0	0	0	0	0	0	0	0	0	0
ABHD17AP3	0	0	0	0	0	0	0	0	0	0	0	0
ABHD17AP4	0	0	1	0	0	0	0	0	0	0	0	0
ABHD17AP5	0	0	0	0	0	0	0	0	0	0	0	0
ABHD17AP6	0	0	0	8	10	11	14	6	0	0	0	0
ABHD17AP7	0	0	0	0	0	0	0	0	0	0	0	0
ABHD17AP8	0	0	0	0	0	0	0	0	0	0	0	0
ABHD17AP9	0	0	0	0	0	0	0	0	0	0	0	0
ABHD17B	844	919	878	1047	972	540	713	922	1115	1054	665	1365
ABHD17C	538	734	635	402	727	554	763	781	1302	1187	418	787
ABHD18	223	310	243	213	327	196	220	154	160	161	90	154
ABHD2	1517	1844	1565	982	1984	2827	1781	1539	2230	1957	756	1643
ABHD3	1081	425	379	61	107	57	732	99	410	420	89	218
ABHD4	214	444	372	906	774	698	636	1086	524	418	286	635
ABHD5	191	292	246	298	627	453	310	350	256	255	128	224
ABHD6	171	92	101	152	130	344	46	36	121	114	57	98
ABHD8	112	146	155	280	423	187	269	173	128	128	84	161
ABI1	590	1043	816	720	910	891	719	771	1152	1039	376	769
ABI1P1	0	0	1	0	0	0	0	1	1	0	0	0
ABI2	4671	6199	5650	4231	5878	5030	5565	5859	7448	6921	3417	6918
ABI3	0	76	82	19	1	8	0	1	1	0	2	0
ABI3BP	10	23	18	6	9	34	20	34	50	52	3	9
ABL1	3281	4822	4493	4249	4666	3211	3325	3165	4693	4627	2081	4475
ABL2	0	0	0	0	0	0	0	0	0	0	0	0
ABLIM1	1929	4202	3521	2375	5018	4501	2990	3694	3959	3628	1736	3558
ABLIM2	128	117	124	19	45	55	141	57	60	56	29	74
ABLIM3	20	107	70	6	25	40	15	5	8	13	4	11
ABO	1	6	7	12	64	34	6	1	0	0	1	0
ABR	1507	2215	2069	1903	4614	2738	3356	2616	2170	2096	965	2089
ABRA	2	0	0	9	7	11	3	1	0	0	0	0
ABRACL	359	581	468	622	623	325	411	450	544	541	195	432
ABRAXAS1	108	235	187	241	282	113	115	175	193	194	121	247
ABRAXAS2	453	615	508	471	590	500	494	540	707	650	282	532
ABT1	696	806	832	498	759	427	393	491	720	718	426	818
ABT1P1	0	0	0	0	0	0	0	0	0	0	0	0
ABTB1	30	112	118	69	115	169	152	80	24	27	37	69
ABTB2	494	798	755	647	330	428	1435	1181	2428	2198	512	1047
ACAA1	380	536	524	286	532	482	390	318	346	345	110	270
ACAA2	879	1328	1094	1043	1938	597	1237	1239	1087	1025	752	1597
ACACB	285	455	398	265	742	160	382	217	137	168	144	324
ACAD10	702	679	662	117	414	178	259	129	292	307	168	357
ACAD11	4	1	3	2	3	1	0	3	1	1	1	2
ACAD8	724	673	680	371	529	392	270	154	539	486	263	564
ACAD9	823	1053	903	648	1137	550	440	466	738	714	284	641
ACADL	3	9	8	5	92	45	34	23	5	6	1	3
ACADM	0	0	0	0	0	0	0	0	0	0	0	0
ACADS	71	89	90	101	129	27	128	60	43	33	9	28
ACADSB	422	597	560	289	421	255	333	364	523	494	288	591
ACADVL	2014	2422	2327	1596	2066	2082	1906	1168	1947	1831	821	1790
ACAN	7	39	22	10	3	8	6	3	10	10	1	1
ACAP1	42	37	34	195	76	45	21	16	9	19	10	15
ACAP2	1109	1806	1461	1170	1550	1327	1145	1843	1644	1548	684	1529
ACAP2-IT1	32	37	36	14	26	38	31	6	10	4	6	2
ACAP3	0	0	0	0	0	0	0	0	0	0	0	0
ACAT1	411	708	611	641	915	586	645	627	900	806	296	650
ACAT2	3090	4978	4109	9728	9637	5046	6053	8191	4416	4031	2074	4251
ACBD3	0	0	0	0	0	0	0	0	0	0	0	0
ACBD3-AS1	0	0	0	0	0	0	0	0	0	0	0	0
ACBD4	76	81	64	112	103	51	82	27	36	35	26	45
ACBD5	420	799	672	341	626	584	939	745	1101	1045	425	796
ACBD6	0	0	0	0	0	0	0	0	0	0	0	0
ACBD7	211	174	167	108	157	22	31	37	126	121	100	177
ACCS	0	29	21	85	36	19	3	0	0	0	0	0
ACCSL	0	0	1	0	0	0	0	0	0	0	0	0
ACD	398	436	465	307	485	317	412	296	614	640	294	673
ACE	1	6	5	1	3	7	5	4	1	0	1	1
ACE2	7	7	3	4	2	1	2	6	3	4	3	4
ACE3P	0	0	0	0	0	0	0	0	0	0	0	0
ACER1	1	0	0	3	1	3	1	1	0	0	0	0
ACER2	149	155	126	108	122	74	148	89	163	160	82	151
ACER3	519	1016	818	465	636	850	1482	607	1523	1487	399	739
ACHE	45	86	79	20	23	133	153	46	176	181	26	44
ACIN1	7823	8340	7297	7386	9201	6894	5654	4069	5502	5127	2546	5300
ACKR1	0	0	0	0	0	0	0	0	0	0	0	0
ACKR2	5	5	8	0	2	0	2	1	1	0	0	5
ACKR3	1144	768	732	261	573	161	1285	502	1535	1506	117	246
ACKR4	5	6	5	3	2	4	2	0	1	1	0	0
ACLY	5906	9313	8329	9991	10149	7718	5720	7964	9587	9047	3499	7307
ACMSD	14	13	18	8	12	2	4	0	1	3	1	2
ACO1	777	1569	1318	1309	1795	1303	1535	1423	1408	1311	702	1387
ACO2	1088	1458	1290	1213	2031	1542	1262	1670	1823	1642	740	1485
ACOD1	0	0	1	2	1	4	2	1	0	0	1	0
ACOT1	4	18	28	15	7	1	4	9	7	5	13	22
ACOT11	0	0	0	0	0	0	0	0	0	0	0	0
ACOT12	2	7	8	6	2	0	1	2	1	2	1	0
ACOT13	337	427	383	468	666	215	513	392	369	363	203	421
ACOT2	8	106	114	49	27	7	15	25	14	15	29	70
ACOT4	1	9	3	10	30	0	3	5	2	1	0	0
ACOT6	1	0	0	14	16	5	7	18	0	0	0	0
ACOT7	0	0	0	0	0	0	0	0	0	0	0	0
ACOT8	200	254	223	127	199	140	178	121	201	211	81	168
ACOT9	50	562	475	375	403	433	138	238	581	552	293	644
ACOX1	553	814	738	356	883	1034	668	601	962	832	315	573
ACOX2	9	38	31	31	11	11	3	17	43	42	17	32
ACOX3	0	0	0	0	0	0	0	0	0	0	0	0
ACOXL	2	2	3	2	6	9	2	0	3	1	1	5
ACOXL-AS1	5	9	2	1	4	1	3	0	0	1	2	1
ACP1	2340	2751	2396	2237	3426	1673	2182	2364	3375	3251	1719	3620
ACP2	696	931	821	651	938	620	529	733	1002	1035	448	927
ACP4	35	13	18	3	4	6	13	5	7	13	0	2
ACP5	3	5	7	11	5	2	5	2	1	1	0	2
ACP6	0	0	0	0	0	0	0	0	0	0	0	0
ACP7	0	0	0	0	0	0	0	0	0	1	0	0
ACPP	1	7	11	5	7	9	8	9	4	1	0	0
ACR	5	0	3	0	0	0	0	0	0	1	0	1
ACRBP	17	19	23	84	119	71	65	17	5	7	6	6
ACRV1	60	38	30	27	47	11	4	17	30	27	14	27
ACSBG1	22	49	39	9	7	12	188	17	82	55	7	11
ACSBG2	25	28	26	41	129	43	23	10	3	2	0	2
ACSF2	358	400	357	517	895	241	378	236	173	157	119	216
ACSF3	295	282	248	223	358	155	287	132	139	163	74	156
ACSL1	216	429	391	117	696	547	213	464	729	693	360	707
ACSL3	1678	3517	2937	2249	2835	2848	2674	3438	3747	3432	1291	2824
ACSL4	848	1548	1346	2306	1451	1745	756	1956	1490	1461	501	956
ACSL5	17	22	23	17	24	20	4	18	4	8	7	16
ACSL6	233	135	87	24	173	114	171	86	39	32	64	110
ACSM1	0	1	1	4	7	7	0	0	0	0	1	4
ACSM2A	0	0	0	1	0	0	0	0	0	0	1	4
ACSM2B	0	1	1	0	0	0	0	0	1	0	4	5
ACSM3	5	22	16	28	21	4	1	5	3	3	2	3
ACSM4	1	3	2	1	0	1	0	0	0	0	0	0
ACSM5	0	1	0	1	0	0	0	0	0	0	1	0
ACSM5P1	1	0	0	0	0	0	0	0	0	0	0	0
ACSM6	0	1	2	1	4	2	1	0	0	0	0	0
ACSS1	160	219	224	13	33	55	189	19	94	80	66	134
ACSS2	633	1249	1039	752	680	558	797	1057	1079	941	378	784
ACSS3	19	141	114	600	449	355	51	173	29	37	25	50
ACTA1	0	0	0	0	0	0	0	0	0	0	0	0
ACTA2	123	449	309	357	197	1342	285	511	191	179	138	311
ACTA2-AS1	2	5	11	14	3	14	8	8	1	2	0	3
ACTB	58980	102041	89538	52133	59944	49714	57757	67847	147064	147430	33654	71449
ACTBL2	0	11	10	0	0	5	0	2	0	0	0	2
ACTBP1	0	0	1	1	0	0	1	0	0	1	0	1
ACTBP11	0	0	0	0	0	0	0	0	0	0	0	0
ACTBP12	0	0	0	0	0	0	0	0	0	0	0	0
ACTBP13	1	2	0	1	0	0	0	2	1	1	0	1
ACTBP14	1	1	1	1	2	0	1	0	0	0	0	0
ACTBP2	634	903	892	550	652	524	696	730	1391	1389	345	730
ACTBP6	0	0	0	0	0	0	0	0	0	0	0	1
ACTBP7	3	3	0	8	15	12	17	18	3	2	1	4
ACTBP8	2	2	0	0	0	0	0	0	0	0	0	1
ACTBP9	0	2	0	1	3	1	2	1	3	0	1	1
ACTC1	30	670	444	46	71	28	5	8	28	25	13	20
ACTG1	44288	67455	61978	36350	57143	59390	51175	52952	102620	99823	27115	56633
ACTG1P1	27	26	21	16	22	15	15	18	28	36	20	18
ACTG1P10	12	19	27	8	22	15	14	1	4	1	0	9
ACTG1P11	0	0	0	0	0	0	0	0	0	0	0	0
ACTG1P12	0	2	1	2	1	2	1	2	2	1	1	2
ACTG1P13	0	0	0	0	0	0	0	0	0	0	0	0
ACTG1P14	9	14	17	7	19	14	12	19	32	22	9	17
ACTG1P15	5	2	6	1	5	1	2	1	0	0	0	1
ACTG1P16	0	0	1	0	1	0	0	0	0	0	0	0
ACTG1P17	17	18	16	3	8	5	3	1	2	4	2	2
ACTG1P18	1	0	0	0	1	1	1	0	0	0	0	0
ACTG1P19	0	0	0	0	0	0	0	0	0	1	0	0
ACTG1P2	0	0	0	0	0	0	0	0	0	0	0	0
ACTG1P20	0	0	0	0	0	0	0	0	0	0	0	0
ACTG1P21	0	0	0	0	0	0	0	0	0	0	0	0
ACTG1P22	0	0	0	0	0	0	0	0	0	0	0	0
ACTG1P23	1	0	0	0	0	0	1	0	1	0	0	0
ACTG1P24	7	9	9	6	11	4	2	2	3	1	2	3
ACTG1P3	11	4	9	2	9	6	2	1	0	2	1	0
ACTG1P4	0	0	0	0	0	0	0	0	0	0	0	0
ACTG1P9	0	2	2	276	536	520	183	216	2	0	0	0
ACTG2	31	322	247	75	148	817	127	173	3050	2912	13	31
ACTL10	9	17	16	3	9	6	6	4	5	2	1	4
ACTL6A	1602	2199	1909	1128	1714	912	906	1278	2581	2372	1407	2966
ACTL6B	107	129	118	10	30	252	157	22	140	153	105	230
ACTL7A	1	0	0	0	2	0	0	0	0	0	0	0
ACTL7B	0	1	0	0	1	1	0	0	0	1	0	1
ACTL8	0	0	0	0	0	0	0	0	0	0	0	0
ACTL9	0	0	0	0	1	0	0	0	0	0	0	0
ACTN1	1815	8273	7087	6230	4734	4797	2318	4061	8514	8229	1458	3058
ACTN1-AS1	1	1	1	16	8	1	2	0	0	0	1	0
ACTN2	0	0	0	0	0	0	0	0	0	0	0	0
ACTN3	9	4	2	280	19	18	6	12	0	0	1	3
ACTN4	3718	6704	6273	4062	5163	5034	4181	3600	5736	5504	1395	3073
ACTN4P1	19	46	41	122	131	147	108	100	34	35	16	15
ACTN4P2	0	0	0	0	0	0	0	0	0	0	0	0
ACTP1	0	1	0	30	27	35	34	27	0	0	0	0
ACTR10	563	1005	895	466	817	889	953	878	1300	1220	498	992
ACTR1A	2947	4707	4203	2276	3597	3385	3230	3041	6025	5699	2249	4757
ACTR1B	823	1095	1007	654	1195	800	1567	671	983	862	428	929
ACTR2	3991	7497	6200	4213	6308	6176	5128	5778	11746	11228	3202	6274
ACTR3	3461	6189	5125	3484	5141	5906	4069	5315	10478	9830	2809	5825
ACTR3B	373	270	235	347	483	284	209	226	212	249	128	246
ACTR3BP1	0	0	0	0	0	0	0	0	0	0	0	0
ACTR3BP2	0	0	0	1	2	0	1	0	0	0	0	0
ACTR3BP3	0	0	0	0	0	0	0	0	0	0	0	0
ACTR3BP4	0	0	0	0	0	0	0	0	0	0	0	0
ACTR3BP5	0	0	0	1	2	2	2	1	0	0	0	0
ACTR3BP6	0	0	0	0	0	0	0	0	0	0	0	0
ACTR3C	1	3	2	1	2	0	1	0	0	0	0	0
ACTR3P2	5	5	7	4	2	3	5	3	8	8	2	1
ACTR3P3	1	0	0	0	1	0	0	0	0	0	0	0
ACTR5	370	312	333	250	338	217	215	183	258	246	118	271
ACTR6	317	423	391	256	473	336	312	228	474	465	174	375
ACTR6P1	0	2	0	0	0	0	0	0	0	0	0	0
ACTR8	770	1169	964	492	997	871	544	553	899	869	383	713
ACTRT1	0	1	1	0	0	0	0	0	0	0	0	0
ACTRT2	0	0	0	0	0	0	0	0	0	0	0	0
ACTRT3	3	24	16	33	30	11	13	18	3	6	2	0
ACVR1	143	523	379	262	414	856	147	358	389	408	176	313
ACVR1B	948	1308	1107	866	1355	1029	853	684	1177	1084	656	1345
ACVR1C	3	3	6	5	8	10	1	4	3	2	2	11
ACVR2A	961	1271	1147	329	664	801	1374	572	2242	2057	319	662
ACVR2B	5285	5371	4822	4587	5980	2316	4221	3732	3676	3331	2371	4712
ACVR2B-AS1	67	100	112	16	40	14	12	17	72	76	33	97
ACVRL1	1	260	226	2	5	7	20	6	0	1	1	0
ACY1	22	18	21	28	57	59	33	20	8	8	4	10
ACY3	0	0	0	0	0	0	0	0	0	1	0	0
ACYP1	247	200	188	87	259	97	234	91	104	124	87	173
ACYP2	95	120	123	90	186	87	154	187	117	111	58	122
ADA	177	350	310	120	147	133	161	181	485	506	162	329
ADA2	96	540	480	203	139	11	98	91	713	737	289	584
ADAD1	0	2	0	0	0	1	0	0	0	0	0	0
ADAD1P2	0	0	0	0	0	0	0	0	0	0	0	0
ADAD2	0	0	0	0	0	0	1	0	0	0	1	1
ADAL	262	297	271	382	584	348	249	237	305	319	192	365
ADAM10	2496	3739	3064	3752	4385	4745	2630	4097	3738	3603	1656	3445
ADAM11	182	111	105	96	98	130	67	48	38	32	40	78
ADAM12	198	812	673	60	222	434	802	418	1740	1663	23	66
ADAM15	0	0	0	0	0	0	0	0	0	0	0	0
ADAM17	855	1245	1058	1015	1433	1372	1464	1392	1563	1433	600	1283
ADAM18	0	3	1	1	0	0	0	0	1	0	0	0
ADAM19	363	2959	2369	718	847	1405	1197	1101	747	711	146	305
ADAM1A	203	225	180	73	77	61	79	54	106	81	30	84
ADAM1B	4	7	4	1	4	0	3	2	0	1	2	3
ADAM2	0	0	0	0	0	0	0	0	1	0	0	0
ADAM20	4	3	5	0	3	0	1	0	1	1	2	3
ADAM20P1	1	2	2	1	1	1	0	0	3	1	0	1
ADAM20P2	0	0	0	0	0	0	0	0	0	0	0	0
ADAM20P3	0	0	0	0	0	0	0	0	0	0	0	0
ADAM21	4	11	5	7	3	6	9	8	11	8	0	2
ADAM21P1	1	1	0	1	2	1	0	1	0	2	0	2
ADAM22	420	673	591	676	1288	690	729	667	429	369	228	482
ADAM23	516	1590	1236	528	570	516	361	339	779	659	464	988
ADAM24P	0	0	0	0	0	0	0	0	0	0	0	0
ADAM28	3	9	5	1	3	29	40	2	0	4	1	1
ADAM29	0	2	1	0	0	1	2	0	0	2	0	2
ADAM30	0	0	0	0	0	0	0	0	0	0	0	0
ADAM32	13	25	31	68	90	44	29	17	30	11	2	5
ADAM33	12	118	108	52	22	22	15	12	3	2	0	0
ADAM3A	0	0	0	0	0	0	0	0	0	0	0	0
ADAM3B	7	5	3	13	12	7	0	0	1	0	0	1
ADAM5	0	0	0	0	0	0	0	0	2	1	0	0
ADAM6	0	0	0	0	0	0	0	0	0	0	0	0
ADAM7	1	3	2	6	1	1	1	0	0	1	0	0
ADAM8	75	33	31	5	5	6	9	1	18	11	10	13
ADAM9	1127	2656	2154	803	1424	1606	2491	1647	7531	7070	731	1475
ADAMDEC1	0	0	1	0	0	0	0	0	1	0	0	0
ADAMTS1	281	1023	882	273	402	475	214	545	1221	1124	172	303
ADAMTS10	347	560	651	413	433	1293	373	173	267	242	74	196
ADAMTS12	559	4207	3168	773	1315	719	302	1005	718	632	658	1312
ADAMTS13	257	196	179	198	264	235	290	54	51	44	29	65
ADAMTS14	12	48	55	26	41	68	95	68	90	85	11	12
ADAMTS15	576	376	318	301	221	484	397	318	620	605	110	278
ADAMTS16	49	70	78	122	71	288	27	143	424	363	19	39
ADAMTS17	10	23	29	58	33	377	16	33	4	11	3	5
ADAMTS18	55	40	46	5	38	129	39	13	7	4	9	47
ADAMTS19	202	103	108	162	331	146	19	23	45	31	21	34
ADAMTS19-AS1	13	7	12	20	29	10	4	1	3	1	2	8
ADAMTS2	87	382	297	64	72	82	82	54	4	10	26	78
ADAMTS20	88	108	76	79	364	383	126	82	19	17	36	106
ADAMTS3	265	303	238	234	437	1122	2875	1411	2169	1963	208	413
ADAMTS4	0	0	0	0	0	0	0	0	0	0	0	0
ADAMTS5	86	386	291	23	32	62	80	48	216	204	14	31
ADAMTS6	61	230	157	327	117	77	193	63	99	108	21	34
ADAMTS7	1230	1457	1709	1313	1986	1468	1200	993	678	713	598	1405
ADAMTS7P3	2	3	3	89	127	95	74	62	0	2	5	7
ADAMTS7P4	0	3	2	460	886	330	485	284	0	0	1	0
ADAMTS8	35	10	8	26	84	9	8	61	14	19	14	47
ADAMTS9	322	1880	1483	210	1021	887	436	846	531	500	371	826
ADAMTS9-AS1	1	13	2	1	6	4	1	0	2	3	0	2
ADAMTS9-AS2	5	14	20	1	24	42	25	4	11	4	7	18
ADAMTSL1	105	301	315	23	121	505	242	86	368	348	12	26
ADAMTSL2	1	4	10	13	6	6	2	0	2	4	0	3
ADAMTSL3	9	14	11	3	7	9	3	3	7	2	8	9
ADAMTSL4	0	0	0	0	0	0	0	0	0	0	0	0
ADAMTSL4-AS1	0	0	0	0	0	0	0	0	0	0	0	0
ADAMTSL5	3	27	14	2	2	3	7	2	1	2	0	2
ADAP1	26	14	21	6	21	31	31	19	21	15	7	6
ADAP2	5	11	3	13	20	30	22	4	0	2	4	2
ADAR	0	0	0	0	0	0	0	0	0	0	0	0
ADARB1	253	622	454	324	661	1013	289	443	274	231	85	227
ADARB2	43	163	192	7	24	31	96	32	54	63	16	34
ADARB2-AS1	3	3	4	0	0	0	1	0	0	1	0	0
ADAT1	898	1034	936	358	457	319	690	760	723	631	335	729
ADAT2	321	299	275	214	267	221	137	118	135	90	57	122
ADAT3	57	66	112	41	62	47	29	27	60	65	29	91
ADCK1	205	190	174	252	347	253	100	176	170	159	124	229
ADCK2	76	106	98	59	110	62	180	77	134	142	29	96
ADCK5	138	157	156	60	113	62	155	32	58	71	17	54
ADCY1	1113	823	772	879	1814	2773	628	759	485	413	291	635
ADCY10	0	0	0	0	0	0	0	0	0	0	0	0
ADCY10P1	98	100	125	32	75	59	88	36	55	67	23	40
ADCY2	364	279	254	276	127	391	95	174	180	182	98	238
ADCY3	471	567	550	296	359	476	293	179	524	506	181	353
ADCY4	1	13	15	3	3	3	4	6	0	0	1	0
ADCY5	145	206	232	91	218	520	781	215	160	143	58	138
ADCY6	1526	1915	1864	1601	2062	2100	1706	1447	1579	1495	634	1365
ADCY7	70	151	117	16	30	28	169	18	56	41	3	1
ADCY8	27	549	494	27	303	283	84	220	15	15	73	159
ADCY9	357	528	487	166	467	642	408	259	374	357	168	370
ADCYAP1	29	41	37	19	43	427	33	21	27	25	44	73
ADCYAP1R1	1153	1142	1066	545	1586	1588	1121	761	280	282	796	1745
ADD1	4815	7489	6762	3730	6807	5729	4450	5174	8337	7904	3427	7291
ADD2	4063	2423	2278	2148	6647	5252	4047	2648	3047	2691	1258	2730
ADD3	1457	3230	2674	2688	3968	4298	3158	4195	1969	1879	1176	2400
ADD3-AS1	1	18	16	10	17	41	6	17	3	2	4	9
ADGB	0	14	10	3	8	2	0	1	0	1	1	0
ADGRA1	86	155	161	19	93	67	297	50	318	281	91	220
ADGRA1-AS1	0	0	1	0	1	2	6	1	1	1	0	3
ADGRA2	86	1464	1416	53	179	503	463	362	40	41	18	36
ADGRA3	2873	3019	2488	2061	3014	1863	1623	1429	2488	2383	1225	2480
ADGRB1	312	189	262	87	235	503	212	106	130	134	63	190
ADGRB2	0	0	0	0	0	0	0	0	0	0	0	0
ADGRB3	250	466	388	64	356	363	543	184	500	454	171	404
ADGRD1	7	89	71	7	15	19	24	7	8	4	2	6
ADGRD1-AS1	0	0	0	0	0	0	0	0	0	0	0	0
ADGRD2	6	2	3	3	8	0	1	0	0	0	0	0
ADGRE1	0	1	0	1	0	1	2	0	0	0	0	0
ADGRE2	3	9	4	3	4	5	1	0	1	0	0	0
ADGRE3	0	0	0	0	0	0	0	2	1	0	0	1
ADGRE4P	1	0	0	0	0	0	0	0	0	0	0	0
ADGRE5	3	150	133	14	14	22	15	17	21	16	3	9
ADGRF1	6	8	3	1	1	0	3	2	3	2	3	2
ADGRF2	0	1	2	3	3	1	143	5	2	1	6	8
ADGRF3	42	34	17	41	214	45	13	12	18	13	10	25
ADGRF4	0	8	4	0	0	1	16	0	0	0	0	1
ADGRF5	0	7	9	3	1	11	17	42	9	10	1	7
ADGRF5P1	19	7	10	0	0	0	0	1	20	19	0	0
ADGRF5P2	2	4	0	0	0	0	0	0	1	1	0	1
ADGRG1	3185	1798	1763	588	1473	3453	1875	1356	3879	3584	1555	3239
ADGRG2	17	68	77	19	78	365	38	112	7	8	7	10
ADGRG3	2	1	0	1	0	0	0	2	1	1	0	2
ADGRG4	0	1	4	0	0	0	0	0	0	0	0	0
ADGRG5	2	4	0	0	0	2	1	2	1	0	2	0
ADGRG6	58	863	569	172	187	331	310	232	2368	2175	33	63
ADGRG7	0	0	0	0	2	0	0	0	0	1	0	0
ADGRL1	1125	1767	1711	2801	2495	2308	908	1380	1347	1256	997	2118
ADGRL2	0	0	0	0	0	0	0	0	0	0	0	0
ADGRL3	1071	3065	2503	3580	4932	3791	1959	2055	4313	4033	1440	3064
ADGRL3-AS1	0	3	0	0	1	1	0	0	1	0	0	0
ADGRL4	0	0	0	0	0	0	0	0	0	0	0	0
ADGRV1	7448	8156	7194	1904	9389	10432	13158	4243	4503	4053	1411	2953
ADH1A	3	3	3	1	3	0	0	0	0	0	0	0
ADH1B	1	2	7	0	3	1	0	1	1	1	0	2
ADH1C	0	0	0	0	2	2	0	1	0	1	0	0
ADH4	6	19	16	0	3	1	0	0	11	11	2	0
ADH5	3205	4541	3995	3163	3994	1818	5086	4091	4718	4408	2076	4189
ADH5P2	0	0	0	0	0	0	0	0	0	0	0	0
ADH5P3	0	0	0	0	0	0	0	0	0	0	0	0
ADH5P4	132	160	173	217	297	139	235	199	195	177	91	162
ADH6	44	52	27	7	10	4	1	0	12	14	5	9
ADH7	0	0	0	0	0	0	0	0	2	1	0	0
ADHFE1	61	50	52	39	45	30	17	6	0	8	4	7
ADI1	568	1148	919	993	1817	861	683	1471	798	757	558	1120
ADI1P1	0	0	0	0	1	0	0	0	0	0	0	0
ADI1P2	0	0	1	0	0	0	2	0	0	0	0	0
ADI1P3	0	0	0	0	0	0	0	0	0	0	0	0
ADIG	0	0	0	0	0	1	0	0	0	0	0	1
ADIPOQ	0	1	0	0	0	1	0	0	0	1	0	0
ADIPOQ-AS1	0	0	0	1	0	0	0	0	0	0	0	0
ADIPOR1	0	0	0	0	0	0	0	0	0	0	0	0
ADIPOR1P1	1	1	0	0	0	1	0	0	0	0	0	0
ADIPOR1P2	0	0	2	0	1	0	0	0	1	0	1	0
ADIPOR2	2060	2542	2135	2060	2495	2080	1942	1757	2427	2208	1003	2072
ADIRF	0	0	0	0	0	0	0	0	0	0	0	0
ADIRF-AS1	2	17	10	10	25	6	3	1	1	1	0	0
ADK	423	671	575	464	747	340	681	738	793	805	323	650
ADM	208	330	351	348	65	111	220	123	1394	1235	76	161
ADM2	118	91	107	182	95	83	85	191	106	113	81	172
ADM5	59	31	37	20	43	41	51	63	44	35	9	33
ADNP	6311	7092	5717	5691	7629	4584	4464	5416	7067	6592	3681	7651
ADNP-AS1	35	42	48	67	111	51	44	55	9	10	7	14
ADNP2	1585	2644	2315	2741	2923	1574	1829	2147	3292	2976	1537	3255
ADO	1041	1110	1003	738	938	875	836	929	1189	1119	462	1030
ADORA1	0	0	0	0	0	0	0	0	0	0	0	0
ADORA2A	16	15	21	4	8	2	4	4	2	2	1	3
ADORA2A-AS1	34	22	25	7	8	6	8	1	2	7	1	2
ADORA2B	2	5	6	0	0	4	14	3	12	11	0	1
ADORA2BP1	0	0	0	0	0	0	0	0	0	0	0	0
ADPGK	894	1314	1132	930	1211	1064	699	760	920	844	366	692
ADPGK-AS1	5	7	6	2	12	3	9	0	3	6	1	1
ADPRH	4	29	16	82	146	51	27	66	10	8	9	11
ADPRHL1	28	30	25	1	12	19	13	11	17	18	18	35
ADPRHL2	0	0	0	0	0	0	0	0	0	0	0	0
ADPRM	70	108	128	32	78	62	67	37	125	82	54	110
ADRA1A	36	25	24	8	21	92	10	4	6	6	0	8
ADRA1B	10	20	15	1	3	33	15	4	4	4	8	4
ADRA1D	9	61	62	4	11	53	24	4	28	34	6	9
ADRA2A	114	77	60	10	24	58	19	21	7	7	12	17
ADRA2C	19	9	18	45	25	65	23	11	7	5	3	5
ADRB1	1	4	10	1	1	0	2	2	0	0	1	0
ADRB2	6	7	4	23	10	27	23	8	3	1	0	1
ADRB3	0	0	2	2	0	0	0	0	0	1	0	0
ADRM1	905	1058	1129	898	1091	972	607	921	1211	1245	439	987
ADSL	1871	2047	1768	1703	2006	1364	1205	1871	2468	2305	1111	2162
ADSS	0	0	0	0	0	0	0	0	0	0	0	0
ADSSL1	96	100	77	224	303	164	466	209	13	17	26	54
ADTRP	0	5	2	0	0	16	0	0	0	0	0	0
AEBP1	992	1603	1632	930	1304	1761	1766	2406	1505	1485	570	1291
AEBP2	572	658	603	588	899	650	527	795	800	755	394	742
AEN	3312	2158	2093	1782	1086	965	863	977	1756	1685	890	1872
AES	1267	2154	1987	568	1498	1359	2377	1539	2941	2753	1194	2531
AFAP1	880	1921	1716	347	960	1833	1026	756	2528	2410	810	1779
AFAP1-AS1	10	24	14	4	9	24	14	2	2	5	3	4
AFAP1L1	10	64	50	18	19	9	59	23	13	19	6	11
AFAP1L2	114	408	325	44	85	229	109	117	41	37	24	70
AFDN	9158	12506	11173	6570	9649	7392	9998	4649	11322	10758	3932	8020
AFDN-DT	303	386	397	23	81	86	210	33	167	178	97	175
AFF1	3494	3945	3403	2117	2040	3649	1713	1388	1165	1090	592	1189
AFF2	553	678	527	702	1166	1173	215	413	399	300	319	675
AFF2-IT1	0	0	0	0	0	0	0	0	0	0	0	0
AFF3	599	2474	2201	362	1497	2142	724	1851	1991	1986	886	1901
AFF4	3237	5529	4806	3543	4926	6949	4724	5089	7133	6593	1984	3988
AFG1L	98	163	153	86	156	91	109	114	120	103	52	108
AFG3L1P	786	830	724	566	694	383	203	116	266	255	138	272
AFG3L2	1073	1364	1273	809	1051	737	661	923	1330	1247	573	1133
AFG3L2P1	10	16	11	10	23	20	12	11	13	13	5	14
AFM	1	0	1	4	0	3	0	3	0	1	0	0
AFMID	260	275	247	192	261	174	191	167	286	289	109	205
AFP	3	21	16	99	29	21	1	16	123	88	1	2
AFTPH	626	671	542	394	724	602	820	483	713	628	314	618
AGA	232	315	271	165	255	158	226	244	289	261	103	155
AGAP1	1689	2767	2620	1677	3057	2106	2218	2005	3540	3336	1633	3662
AGAP1-IT1	2	2	1	8	6	2	0	0	1	1	0	3
AGAP10P	2	0	3	2	12	3	3	1	1	0	1	1
AGAP11	0	1	0	0	0	0	0	0	0	0	0	0
AGAP12P	0	0	0	0	0	0	0	0	0	0	0	0
AGAP13P	0	0	0	0	1	0	0	0	0	0	0	0
AGAP2	195	262	306	65	299	1141	424	376	736	632	290	663
AGAP2-AS1	0	1	1	0	0	0	3	0	2	0	0	1
AGAP3	1913	1923	2125	1002	1841	1755	1454	940	1533	1531	766	1656
AGAP4	16	36	30	9	24	13	18	2	0	0	4	5
AGAP5	2	1	2	0	1	1	0	0	0	0	0	0
AGAP6	207	168	220	28	41	25	21	5	71	66	24	68
AGAP7P	0	0	0	0	0	0	0	0	0	0	0	0
AGAP9	0	0	0	0	0	0	0	0	0	0	0	0
AGBL1-AS1	2	2	0	0	1	0	1	0	0	0	0	0
AGBL2	2	2	0	15	8	3	0	1	2	0	1	0
AGBL3	72	78	68	73	105	36	35	24	50	39	18	38
AGBL4	0	0	0	0	0	0	0	0	0	0	0	0
AGBL4-IT1	0	0	0	0	0	0	0	0	0	0	0	0
AGBL5	1618	1932	1665	1557	2030	778	1250	1286	1464	1387	987	2134
AGBL5-AS1	2	3	1	2	1	1	0	2	0	0	0	1
AGBL5-IT1	14	14	13	6	9	8	8	2	0	4	4	5
AGER	0	0	0	0	0	0	0	0	0	0	0	0
AGFG1	2153	2576	2067	2247	2412	2236	1937	2182	2855	2701	953	1909
AGFG2	219	215	206	103	280	290	237	201	228	225	83	173
AGGF1	730	903	798	784	1421	900	780	685	1205	1090	575	1133
AGGF1P1	1	0	1	2	1	0	1	1	0	0	0	0
AGGF1P2	0	0	0	0	0	0	0	0	0	0	0	0
AGGF1P3	0	0	0	0	0	0	0	0	0	0	0	0
AGGF1P4	0	0	0	0	0	0	0	0	0	0	0	0
AGGF1P5	0	0	0	0	3	0	0	0	0	0	0	0
AGGF1P6	0	0	0	0	0	0	0	0	0	0	0	0
AGGF1P7	0	0	0	0	0	0	1	0	0	0	0	0
AGGF1P8	0	0	0	0	0	1	0	0	0	0	0	0
AGGF1P9	2	1	0	2	1	0	1	0	0	0	0	1
AGK	431	506	431.5	323	447	296.5	439.5	472.5	376	383	172.5	380.5
AGKP1	4	2	5	1	2	0	1	2	0	1	0	0
AGL	0	0	0	0	0	0	0	0	0	0	0	0
AGMAT	0	0	0	0	0	0	0	0	0	0	0	0
AGMO	0	9	4	0	1	2	1	0	6	5	0	2
AGO1	0	0	0	0	0	0	0	0	0	0	0	0
AGO2	867	1089	925	827	1275	920	796	556	801	782	256	555
AGO3	0	0	0	0	0	0	0	0	0	0	0	0
AGO4	0	0	0	0	0	0	0	0	0	0	0	0
AGPAT1	0	0	0	0	0	0	0	0	0	0	5	8.42857
AGPAT2	135	261	227	110	227	131	260	279	334	342	63	142
AGPAT3	925	1225	1148	208	1368	1457	1335	860	1625	1561	450	971
AGPAT4	1680	2350	2160	1488	1916	1564	1335	1372	1837	1715	613	1295
AGPAT5	1767	2024	1849	1769	2727	2563	2657	2346	2944	2856	1228	2492
AGPAT5P1	0	0	0	0	0	0	0	0	0	0	0	0
AGPS	1463	1970	1547	1430	1729	742	1213	1236	1531	1392	657	1296
AGR2	0	1	4	0	3	3	1	4	1	1	0	1
AGR3	1	0	0	0	0	0	0	0	0	0	0	0
AGRN	0	0	0	0	0	0	0	0	0	0	0	0
AGRP	5	9	7	0	2	0	3	2	1	0	1	0
AGT	0	0	0	0	0	0	0	0	0	0	0	0
AGTPBP1	1239	1513	1346	1151	1485	949	901	828	1865	1723	877	1721
AGTR1	17	42	29	11	30	22	226	111	83	79	7	12
AGTR2	1	3	8	0	0	76	3	1	0	1	0	2
AGTRAP	0	0	0	0	0	0	0	0	0	0	0	0
AGXT	3	2	1	0	1	1	0	0	0	0	0	1
AGXT2	1	0	0	0	2	0	1	1	0	0	0	0
AHCTF1	0	0	0	0	0	0	0	0	0	0	0	0
AHCY	3210	4090	3842	4917	4659	2261	1973	3147	5673	5354	2027	4134
AHCYL1	0	0	0	0	0	0	0	0	0	0	0	0
AHCYL2	609	1030	881	638	1188	891	867	748	1704	1553	523	1018
AHCYP2	1	5	0	3	4	3	2	3	0	1	2	0
AHCYP3	0	0	1	0	0	0	0	0	1	0	0	0
AHCYP4	3	2	1	0	1	1	3	3	0	2	1	1
AHCYP5	1	1	0	0	0	0	0	0	1	1	0	0
AHCYP7	4	0	1	0	0	2	0	1	1	1	1	0
AHCYP8	0	0	0	0	0	0	0	0	0	0	0	0
AHDC1	0	0	0	0	0	0	0	0	0	0	0	0
AHI1	559	726	624	685	825	741	783	727	501	430	215	447
AHNAK	2947	18478	13839	7333	13389	16720	4078	3898	3635	3434	890	1843
AHNAK2	311	994	841	72	195	914	301	168	1138	1058	57	138
AHR	103	531	321	74	244	439	193	325	611	582	64	110
AHRR	74	74	56	42	140	120	31	61	335	276	30	50
AHSA1	1373	1500	1205	1304	1980	1402	1191	1339	1928	1759	623	1302
AHSA2P	950	1128	985	640	961	796	709	195	190	196	100	236
AHSG	0	3	1	6	25	3	0	6	2	2	1	3
AHSP	0	0	0	0	0	0	0	0	0	0	0	0
AICDA	0	0	0	1	0	0	0	1	0	0	0	0
AIDA	0	0	0	0	0	0	0	0	0	0	0	0
AIF1	0	0	0	0	0	0	0	0	0	0	0	0
AIF1L	3885	2693	2387	4399	4967	1598	1709	1994	2552	2268	2011	4110
AIFM1	542	713	613	876	929	438	726	811	659	645	286	636
AIFM1P1	1	1	0	0	0	0	0	0	0	0	0	0
AIFM2	96	168	157	76	211	231	106	105	62	67	31	51
AIFM3	3	4	6	35	7	11	9	1	2	2	2	1
AIG1	170	290	256	266	354	312	254	191	298	255	146	286
AIG1P1	0	0	0	0	1	0	0	1	0	0	0	0
AIM2	0	0	0	0	0	0	0	0	0	0	0	0
AIMP1	683	883	741	631	1013	703	715	888	945	872	383	762
AIMP1P1	1	0	1	0	1	3	1	0	0	0	0	0
AIMP1P2	0	0	0	0	0	0	0	0	0	0	0	0
AIMP2	575	488	408	490	479	438	300	511	570	507	191	434
AIP	410	690	627	390	617	475	529	534	774	689	343	750
AIPL1	0	0	2	1	2	1	1	5	0	2	0	0
AIRE	0	1	1	0	1	1	2	1	0	0	1	0
AIRN	1	1	1	0	1	1	0	0	1	0	0	1
AJAP1	0	0	0	0	0	0	0	0	0	0	0	0
AJM1	47	28	49	18	69	102	57	30	34	39	10	36
AJUBA	2763	2791	2759	3370	3925	1629	1283	1922	1517	1492	678	1424
AK1	52	109	127	21	47	57	62	27	92	68	41	80
AK2	0	0	0	0	0	0	0	0	0	0	0	0
AK2P2	2	2	0	1	0	1	2	0	0	2	0	0
AK3	1073	1330	1233	406	1097	413	1223	1034	1640	1603	500	1006
AK3P2	0	1	1	0	2	0	2	0	0	1	0	1
AK3P3	30	52	46	65	49	30	11	10	29	30	18	28
AK3P4	0	0	0	0	0	0	0	0	0	0	0	0
AK3P5	2	6	1	5	1	1	0	0	1	0	0	1
AK4	0	0	0	0	0	0	0	0	0	0	0	0
AK4P1	22	48	40	22	110	14	269	84	36	29	14	26
AK4P2	0	0	0	0	1	0	0	0	0	0	0	0
AK4P3	0	1	0	0	0	0	0	0	0	0	1	1
AK4P4	1	0	0	0	2	0	1	0	0	0	0	0
AK4P5	0	0	0	0	1	0	1	1	0	0	0	0
AK4P6	0	0	0	0	0	0	0	0	0	0	0	0
AK5	0	0	0	0	0	0	0	0	0	0	0	0
AK6	978	1159	926	1447	1360	1102	1046	1309	1464	1367	488	969
AK6P1	0	0	0	3	1	0	1	1	0	0	0	0
AK6P2	1	0	0	0	0	0	0	0	0	0	0	0
AK7	68	112	78	5	19	5	34	14	53	47	42	81
AK8	11	23	27	22	49	17	14	30	19	11	10	26
AK9	176	215	193	77	274	117	104	70	163	137	122	229
AKAIN1	1	0	0	0	0	9	0	1	0	1	0	0
AKAP1	1682	1344	1265	781	1376	927	577	697	3660	3413	550	1170
AKAP10	431	630	584	374	590	392	589	337	498	458	192	390
AKAP11	1	0	0	0	0	1	0	0	1	0	0	0
AKAP12	3113	11274	9576	3136	4946	17418	3750	6544	15852	14752	1446	2951
AKAP13	2904	3616	3210	2728	3947	3132	2058	1907	2652	2545	939	2061
AKAP14	1	2	3	0	1	6	2	3	4	4	4	8
AKAP17A	0	0	0	0	0	0	0	0	0	0	0	0
AKAP17BP	2	6	5	25	23	8	1	7	1	2	1	0
AKAP2	1	4	4	2	0	2	1	2	1	2	0	0
AKAP3	18	45	42	119	280	86	184	97	50	34	26	30
AKAP4	0	1	0	0	0	0	0	0	0	0	0	0
AKAP5	137	153	164	59	86	140	146	58	212	200	25	47
AKAP6	668	1087	913	139	327	1053	787	173	772	677	557	1181
AKAP7	101	187	188	337	595	230	214	212	217	206	56	138
AKAP8	788	1052	900	854	1052	997	499	765	931	870	361	787
AKAP8L	1117	1372	1470	998	1512	1396	1508	854	1059	1043	438	988
AKAP8P1	0	0	0	0	0	0	0	0	0	0	0	0
AKAP9	2241	3795	3177	2272	4419	3827	1443	1342	1701	1628	670	1408
AKIP1	183	331	250	319	514	254	228	241	238	290	152	319
AKIRIN1	0	0	0	0	0	0	0	0	0	0	0	0
AKIRIN1P1	0	0	0	0	0	1	0	0	0	0	0	0
AKIRIN1P2	1	5	4	2	11	5	4	1	5	7	3	2
AKIRIN2	904	1394	1425	800	1354	1098	1427	1152	1917	1908	808	1826
AKIRIN2P1	0	0	0	0	0	3	0	4	0	0	0	0
AKNA	398	551	505	542	844	401	493	467	773	742	230	508
AKNAD1	0	0	0	0	0	0	0	0	0	0	0	0
AKR1A1	0	0	0	0	0	0	0	0	0	0	0	0
AKR1B1	2011	2842	2504	1872	3599	1575	2368	2015	2428	2381	1595	3475
AKR1B10	0	3	0	0	1	3	0	0	0	2	0	0
AKR1B10P1	1	0	0	0	0	0	0	0	0	0	0	0
AKR1B10P2	0	0	0	0	0	0	0	0	0	0	0	0
AKR1B15	0	0	0	0	0	1	2	0	0	0	0	0
AKR1B1P1	0	0	0	0	0	0	0	0	0	0	0	0
AKR1B1P2	5	5	9	6	13	4	12	8	4	10	5	10
AKR1B1P3	1	2	3	10	35	10	2	8	7	3	19	36
AKR1B1P4	0	0	0	1	0	0	0	0	1	0	0	0
AKR1B1P7	7	6	4	9	12	2	8	5	4	3	4	10
AKR1B1P8	0	0	0	0	0	0	0	0	0	0	0	0
AKR1C1	44	64	51	9	3	13	17	3	68	34	22	49
AKR1C2	23	41	38	5	5	25	65	18	30	31	8	20
AKR1C3	3	12	7	538	45	105	24	37	3	3	2	3
AKR1C4	0	6	3	10	1	9	0	0	1	1	0	5
AKR1C5P	0	0	0	6	0	3	1	0	0	0	0	0
AKR1C6P	1	0	0	3	0	0	1	1	0	0	0	0
AKR1C7P	0	1	2	2	0	1	1	0	0	3	0	0
AKR1C8P	0	0	0	0	0	0	0	0	0	0	0	0
AKR1D1	2	2	0	1	0	1	0	0	1	1	1	1
AKR1D1P1	0	0	0	0	0	0	0	0	0	0	0	0
AKR1E2	2	7	12	9	7	4	11	1	8	5	1	4
AKR7A2	0	0	0	0	0	0	0	0	0	0	0	0
AKR7A2P1	0	0	0	0	0	0	0	0	0	0	0	0
AKR7A3	0	0	0	0	0	0	0	0	0	0	0	0
AKR7L	0	0	0	0	0	0	0	0	0	0	0	0
AKT1	2027	2588	2668	811	2435	2156	2160	1782	2894	2610	1005	2153
AKT1S1	709	1186	1117	1254	1493	847	845	1245	1305	1213	458	952
AKT2	2328	2598	2567	1632	2199	1458	1248	1162	1956	1833	762	1760
AKT3	0	0	0	0	0	0	0	0	0	0	0	0
AKT3-IT1	0	0	0	0	0	0	0	0	0	0	0	0
AKTIP	241	289	271	149	272	206	342	283	410	392	143	356
ALAD	417	503	483	213	406	301	284	248	422	430	213	430
ALAS1	719	942	739	566	755	656	593	632	784	802	340	693
ALAS2	2	5	1	8	2	0	3	2	0	0	0	0
ALB	7	14	7	39	77	21	18	13	1	1	1	1
ALCAM	323	1744	1347	778	612	1860	706	1023	4287	3937	411	721
ALDH16A1	474	642	724	499	959	376	280	470	585	570	290	628
ALDH18A1	2607	2937	2493	2271	3472	2147	1816	1737	3045	2769	1329	2764
ALDH1A1	21	3	7	3	0	31	2	2	4	4	2	3
ALDH1A2	13	184	153	28	16	278	58	70	16	9	5	10
ALDH1A3	1	12	8	2	3	17	3	1	3	0	0	2
ALDH1B1	1069	964	892	524	1043	495	964	833	1159	1041	462	1009
ALDH1L1	9	3	6	21	50	19	93	19	2	2	4	5
ALDH1L1-AS1	0	0	0	0	0	0	1	0	0	0	0	0
ALDH1L1-AS2	0	0	0	2	3	1	1	1	0	0	2	0
ALDH1L2	88	306	203	35	109	108	76	81	159	131	62	120
ALDH2	542	882	831	894	1681	869	702	885	467	376	451	904
ALDH3A1	1	2	3	15	20	3	2	7	2	0	1	1
ALDH3A2	854	978	877	1191	1515	755	784	1046	1083	948	534	1060
ALDH3B1	47	79	66	14	57	33	31	20	18	25	2	8
ALDH3B2	0	0	0	1	2	0	0	6	0	2	0	0
ALDH4A1	0	0	0	0	0	0	0	0	0	0	0	0
ALDH5A1	468	751	637	235	746	515	576	612	514	535	322	641
ALDH6A1	643	595	578	664	1198	378	564	462	535	508	551	1083
ALDH7A1	2250	3010	2646	3630	5280	1714	2212	1977	1520	1418	935	1974
ALDH7A1P1	312	496	396	762	950	310	365	334	239	226	149	283
ALDH7A1P2	0	0	0	0	0	0	0	0	0	0	0	0
ALDH7A1P3	0	0	0	0	0	0	0	0	0	0	0	0
ALDH7A1P4	0	0	0	0	0	0	0	0	0	0	0	0
ALDH8A1	17	22	11	2	12	16	10	4	5	8	2	5
ALDH9A1	0	0	0	0	0	0	0	0	0	0	0	0
ALDOA	4049	9587	8521	8653	6497	5778	16303	8369	14433	13680	4226	9099
ALDOAP1	2	4	1	6	15	7	11	3	7	4	2	3
ALDOAP2	0	6	1	7	19	19	15	12	8	7	1	9
ALDOB	2	6	6	1	4	9	2	2	5	6	0	1
ALDOC	242	241	203	263	256	186	1479	200	104	126	126	266
ALG1	250	360	294	261	266	219	116	160	292	280	116	227
ALG10	140	109	98	170	203	98	81	88	83	86	40	83
ALG10B	111	156	137	160	183	121	121	92	135	142	43	101
ALG11	222	301	245	286	286	251	137	142	189	196	84	152
ALG12	188	260	248	297	461	347	326	331	283	264	92	199
ALG13	453	609	560	785	767	472	744	597	581	520	291	552
ALG13-AS1	1	7	1	4	2	1	2	0	0	2	0	0
ALG14	0	0	0	0	0	0	0	0	0	0	0	0
ALG1L	4	3	2	1	2	2	2	3	1	2	4	3
ALG1L10P	1	4	3	14	18	18	8	1	1	2	1	3
ALG1L11P	0	0	0	3	6	1	0	1	0	0	1	0
ALG1L12P	8	13	7	0	0	0	0	0	12	1	4	13
ALG1L13P	4	11	8	4	11	3	13	5	2	1	1	2
ALG1L14P	0	0	0	0	3	0	1	0	0	0	0	0
ALG1L15P	12	16	11	27	50	25	14	12	17	16	8	11
ALG1L2	9	4	10	38	87	55	29	9	3	1	0	3
ALG1L3P	0	0	0	0	0	0	0	0	0	0	0	0
ALG1L5P	0	0	0	1	0	0	0	0	0	0	0	0
ALG1L6P	34	61	46	8	10	9	2	3	40	52	13	21
ALG1L7P	4	3	3	0	0	0	0	0	4	4	1	0
ALG1L8P	7	5	4	6	8	2	1	1	0	5	2	1
ALG1L9P	9	8	7	1	2	3	0	0	5	4	3	1
ALG2	476	643	512	482	579	606	275	305	573	549	162	370
ALG3	427	565	453	540	548	492	263	355	497	458	226	415
ALG3P1	1	1	1	29	35	20	10	20	0	1	0	0
ALG5	342	504	439	342	633	516	293	429	549	511	241	477
ALG6	0	0	0	0	0	0	0	0	0	0	0	0
ALG8	1075	1072	887	1290	1469	733	679	757	1275	1248	512	1131
ALG9	421	544	478	347	709	487	292	291	378	388	221	445
ALG9-IT1	0	0	1	1	0	0	0	0	0	0	0	0
ALK	177	624	582	17	187	688	1450	405	906	861	205	412
ALKAL1	4	2	3	1	2	0	3	1	0	1	1	1
ALKAL2	15	71	75	24	39	50	63	90	283	293	93	177
ALKBH1	271	340	329	283	339	222	194	292	352	337	189	318
ALKBH2	497	354	350	246	425	262	224	232	117	131	178	374
ALKBH3	221	341	294	195	169	150	152	231	287	256	155	304
ALKBH3-AS1	19	9	9	15	19	28	11	17	5	11	7	7
ALKBH4	285	278	290	314	338	233	252	247	222	252	109	261
ALKBH5	1544	1639	1475	944	1745	1054	1700	1277	1731	1716	768	1639
ALKBH6	42	52	44	25	48	57	26	21	15	16	4	15
ALKBH7	390	500	623	396	639	358	684	383	424	468	277	628
ALKBH8	396	417	353	463	505	458	302	400	427	402	133	303
ALLC	3	0	1	0	0	0	1	1	0	0	0	1
ALMS1	2152	2875	2359	2784	3711	2396	1958	1513	2029	1878	946	2010
ALMS1-IT1	15	24	19	36	20	20	31	8	23	11	11	15
ALMS1P1	2	8	6	6	18	12	7	3	9	4	4	3
ALOX12	42	49	45	21	33	20	16	10	11	9	5	10
ALOX12-AS1	35	43	50	24	30	17	24	11	16	14	12	11
ALOX12B	2	2	0	1	1	3	0	2	1	1	1	2
ALOX12P1	1	1	2	2	3	1	0	0	0	0	0	1
ALOX12P2	16	9	14	29	17	20	1	0	0	0	0	0
ALOX15	11	34	23	13	28	0	2	30	1	3	30	58
ALOX15B	1	1	2	0	0	2	0	0	0	0	0	0
ALOX15P2	0	0	0	0	0	0	0	0	0	0	0	0
ALOX5	5	8	6	14	9	4	4	1	1	1	7	9
ALOX5AP	1	14	10	1	1	1	0	2	2	1	1	4
ALOXE3	1	3	3	0	2	2	5	2	1	5	2	1
ALPG	0	0	0	0	0	0	0	0	0	0	0	0
ALPI	0	1	0	0	0	0	0	0	0	0	0	0
ALPK1	136	44	42	20	96	111	9	10	32	26	13	26
ALPK2	31	154	136	54	45	116	769	83	604	573	7	14
ALPK3	52	245	163	658	103	63	14	38	14	16	17	11
ALPL	0	0	0	0	0	0	0	0	0	0	0	0
ALPP	0	0	1	0	0	0	1	0	0	0	0	0
ALS2	1099	1966	1683	1538	1811	1847	1593	1263	1569	1448	591	1299
ALS2CL	12	31	20	14	46	38	5	16	0	0	6	8
ALS2CR12	26	23	23	19	21	17	7	5	13	11	2	11
ALX1	20	36	40	0	2	3	0	2	0	1	0	0
ALX3	0	0	0	0	0	0	0	0	0	0	0	0
ALX4	6	169	155	17	40	171	4	146	0	2	18	50
ALYREF	1660	1848	2000	1716	2783	1461	1507	1662	2635	2540	1025	2198
AMACR	27	41	36	33	54	22	17	17	42	44	11	25
AMBN	46	2	0	13	129	142	7	15	6	2	0	1
AMBP	7	5	7	16	22	11	6	10	2	1	1	1
AMBRA1	1106	1256	1192	1156	1661	1174	797	1063	1293	1243	633	1305
AMD1	3291	2978	2527	4141	3373	2664	1441	2662	3254	3053	1457	2877
AMD1P1	0	4	1	3	1	1	0	0	1	0	0	0
AMD1P2	0	0	0	0	0	0	0	0	0	0	0	0
AMD1P3	20	20	12	24	19	11	7	13	16	6	10	20
AMD1P4	1	0	0	0	0	0	0	0	0	0	0	0
AMDHD1	1	4	2	14	6	3	20	13	1	0	1	1
AMDHD2	145	146	184	195	183	105	103	54	96	88	44	103
AMELX	0	1	0	0	0	1	0	0	0	0	0	0
AMELY	0	1	0	1	2	7	0	0	0	0	0	0
AMER1	832	857	703	1071	1769	1091	809	650	550	554	349	781
AMER2	888	637	603	227	1321	1739	508	438	544	500	1380	3043
AMER3	52	68	58	13	38	119	80	15	50	71	14	27
AMFR	1121	1666	1371	1211	2314	1962	1255	1989	2189	2056	820	1776
AMH	421	179	288	3	5	20	1	7	106	85	41	98
AMHR2	1	1	1	14	0	6	1	4	0	0	1	0
AMIGO1	0	0	0	0	0	0	0	0	0	0	0	0
AMIGO2	57	532	415	468	82	549	318	454	211	185	137	254
AMIGO3	0	0	0	0	0	0	0	0	0	0	0	0
AMMECR1	302	465	374	561	634	360	214	602	385	376	254	491
AMMECR1-IT1	2	4	0	1	1	1	1	0	0	1	0	0
AMMECR1L	1066	1430	1119	886	1337	1268	831	993	1457	1330	533	1183
AMMECR1LP1	2	0	0	0	0	0	0	2	0	0	0	0
AMN	6	4	13	2	14	25	31	12	2	7	0	1
AMN1	43	84	52	26	56	59	76	47	74	68	31	71
AMOT	1799	2513	2148	1627	3180	2554	707	2513	2048	1927	1443	2944
AMOTL1	3394	4687	4070	5648	5799	7139	3136	4755	4036	3702	1388	2887
AMOTL2	2117	3015	2875	4662	4417	2127	1316	2215	1806	1665	843	1764
AMPD1	0	0	0	0	0	0	0	0	0	0	0	0
AMPD2	0	0	0	0	0	0	0	0	0	0	0	0
AMPD3	17	101	88	55	33	20	66	23	45	38	10	17
AMPH	771	822	735	804	1696	878	1226	744	635	603	521	1049
AMT	254	312	254	491	500	115	154	139	105	61	113	252
AMTN	0	0	2	0	0	0	0	0	0	1	0	0
AMY1A	0	0	0	0	0	0	0	0	0	0	0	0
AMY1B	0	0	0	0	0	0	0	0	0	0	0	0
AMY1C	0	0	0	0	0	0	0	0	0	0	0	0
AMY2A	0	0	0	0	0	0	0	0	0	0	0	0
AMY2B	0	0	0	0	0	0	0	0	0	0	0	0
AMYP1	0	0	0	0	0	0	0	0	0	0	0	0
AMZ1	12	14	22	40	27	33	9	7	3	5	1	1
AMZ2	812	1079	951	844	1186	699	900	960	1175	1107	624	1234
AMZ2P1	123	199	172	90	124	98	110	119	123	105	75	148
AMZ2P2	0	0	0	0	0	0	0	0	0	0	0	0
ANAPC1	773	853	717	773	755	427	440	479	842	731	323	654
ANAPC10	80	132	109	114	121	92	72	119	152	117	52	120
ANAPC10P1	0	0	0	0	0	0	0	0	0	0	0	0
ANAPC11	982	985	1134	786	1433	669	1084	761	1154	1249	476	1105
ANAPC13	1113	1079	949	558	1073	875	976	972	1346	1230	492	1074
ANAPC15	131	190	154	100	171	88	108	129	164	151	94	156
ANAPC16	711	956	785	764	995	421	661	683	911	821	378	785
ANAPC1P1	0	0	0	0	3	3	0	0	0	0	0	0
ANAPC2	908	843	847	554	821	551	483	438	556	526	268	548
ANAPC4	647	642	614	451	647	412	387	293	451	419	219	447
ANAPC5	2617	3204	2850	2310	3733	2184	2165	1666	2567	2346	1154	2238
ANAPC7	1631	1719	1476	1167	1755	1086	1081	1062	1476	1377	609	1301
ANG	5	11	9	4	4	5	17	7	5	7	2	14
ANGEL1	533	767	691	678	832	476	778	462	457	412	253	530
ANGEL2	0	0	0	0	0	0	0	0	0	0	0	0
ANGPT1	364	847	724	100	167	256	353	662	259	261	227	379
ANGPT2	11	163	120	30	372	362	108	236	18	14	13	21
ANGPT4	4	9	6	1	2	2	1	2	1	1	1	0
ANGPTL1	0	0	0	0	0	0	0	0	0	0	0	0
ANGPTL2	658	646	575	424	559	267	378	360	540	468	193	435
ANGPTL3	0	0	0	0	0	0	0	0	0	0	0	0
ANGPTL4	17	99	96	37	22	16	16	7	13	12	3	2
ANGPTL5	1	2	0	0	1	1	0	1	0	0	0	0
ANGPTL6	1	3	7	6	2	5	3	2	1	1	2	0
ANGPTL7	0	0	0	0	0	0	0	0	0	0	0	0
ANGPTL8	2	3	6	1	1	0	0	0	1	0	1	0
ANHX	1	0	0	0	4	1	1	0	0	0	0	0
ANK1	118	180	202	125	114	169	212	104	143	137	54	111
ANK2	4001	5631	4803	3245	3512	4290	4113	898	3787	3630	733	1607
ANK3	1704	2522	2260	752	1219	1589	2248	681	1562	1547	661	1188
ANKAR	60	43	39	22	47	31	12	7	24	17	9	23
ANKDD1A	138	166	168	116	229	208	100	54	57	49	18	58
ANKDD1B	2	3	3	4	18	14	6	3	2	0	1	0
ANKEF1	83	86	70	36	20	13	3	0	67	69	28	70
ANKFN1	35	17	19	11	44	91	17	12	17	19	0	9
ANKFY1	4058	4574	3799	3034	5581	3726	3106	2836	3371	3153	1492	3169
ANKH	394	656	550	309	668	649	581	358	466	428	276	610
ANKHD1	102	116	92	70	105	61	52	30	22	45	19	32
ANKHD1-EIF4EBP3	60	74	55	21	47	51	20	11	21	11	11	16
ANKIB1	1453	1880	1627	1086	1731	1692	1242	981	1748	1697	640	1318
ANKK1	14	9	6	0	1	0	5	1	1	2	0	1
ANKLE1	90	79	68	90	125	44	90	46	34	33	15	24
ANKLE2	1901	2517	2240	1527	2462	2291	1281	1351	1702	1608	758	1532
ANKMY1	237	268	241	179	436	380	247	204	123	100	58	116
ANKMY2	478	751	633	654	981	498	938	783	742	754	423	801
ANKRA2	194	254	254	174	284	198	347	129	155	133	95	178
ANKRD1	5	1022	725	181	68	20	168	24	126	145	0	2
ANKRD10	3725	3863	3466	2442	4206	3220	2572	1438	1395	1345	666	1436
ANKRD10-IT1	233	216	226	118	251	162	139	36	35	30	21	36
ANKRD11	5395	6424	6179	4572	6316	5040	3698	3677	5249	5205	2000	4311
ANKRD12	1029	1171	1012	699	1188	1630	952	767	1066	991	424	869
ANKRD13A	803	1081	927	494	909	686	877	635	967	955	479	933
ANKRD13B	983	852	982	184	835	661	621	389	1140	1088	484	929
ANKRD13C	0	0	0	0	0	0	0	0	0	0	0	0
ANKRD13D	419	638	623	270	623	676	692	333	464	403	167	337
ANKRD16	156	168	181	132	254	152	140	76	128	142	62	151
ANKRD17	4846	5703	4744	5246	6074	5138	3880	3524	5503	5325	2035	4041
ANKRD18A	26	37	38	10	22	6	5	4	27	29	10	24
ANKRD18B	16	26	30	7	5	0	3	5	6	4	10	17
ANKRD18CP	4	6	2	3	1	0	0	0	3	1	1	3
ANKRD18DP	6	9	10	1	0	0	0	0	4	1	1	0
ANKRD18EP	131	164	171	175	337	296	143	201	123	99	51	114
ANKRD19P	18	17	8	7	15	18	10	8	8	8	7	5
ANKRD2	1	0	0	1	1	0	1	1	0	1	0	0
ANKRD20A1	0	0	0	0	0	0	0	0	0	0	0	0
ANKRD20A10P	1	2	1	0	0	1	0	0	2	0	0	0
ANKRD20A11P	1	1	1	1	1	0	0	0	0	1	0	0
ANKRD20A17P	0	0	0	1	0	0	1	0	0	0	0	0
ANKRD20A18P	8	3	5	1	0	0	0	0	1	0	1	0
ANKRD20A19P	3	2	3	0	0	0	0	0	0	3	0	1
ANKRD20A2	0	0	0	0	0	0	0	0	2	0	2	0
ANKRD20A4	13	22	18	0	0	0	0	0	0	2	0	0
ANKRD20A5P	15	17	13	3	3	2	2	0	6	4	0	1
ANKRD20A7P	9	23	25	1	0	0	2	0	10	8	1	2
ANKRD20A8P	0	0	1	1	0	2	1	0	0	1	0	0
ANKRD20A9P	0	1	0	4	0	0	0	1	0	0	0	0
ANKRD22	1	2	1	0	0	2	1	1	0	0	0	0
ANKRD23	18	24	17	12	22	23	3	2	4	6	3	4
ANKRD24	17	12	13	83	6	4	4	3	8	4	3	8
ANKRD26	794	735	640	586	988	494	465	298	454	446	167	376
ANKRD26P1	1	2	1	2	0	0	1	1	2	1	0	0
ANKRD26P2	0	0	0	2	0	0	0	0	0	0	0	0
ANKRD26P3	0	1	0	3	0	0	0	0	0	0	0	0
ANKRD26P4	4	11	5	6	18	9	30	2	1	1	0	0
ANKRD27	379	626	518	477	624	644	470	366	426	359	207	408
ANKRD28	969	1287	1078	1532	2391	1484	860	958	1174	1095	598	1145
ANKRD29	17	23	22	33	50	115	80	27	4	3	6	14
ANKRD30A	2	3	4	1	0	1	0	0	0	0	0	0
ANKRD30B	3	3	1	0	0	0	8	0	0	2	0	1
ANKRD30BL	2	1	1	3	4	0	4	3	0	0	2	0
ANKRD30BP1	0	0	0	0	0	0	0	1	0	0	0	0
ANKRD30BP2	1	1	0	0	0	0	0	0	0	0	0	0
ANKRD30BP3	0	0	0	0	0	0	0	0	0	0	0	0
ANKRD31	12	24	26	9	13	7	17	4	6	9	3	8
ANKRD33	7	5	4	1	0	0	2	0	0	1	0	2
ANKRD33B	13	13	22	71	13	23	15	10	3	8	1	6
ANKRD33B-AS1	0	0	0	0	0	0	0	0	0	0	0	0
ANKRD34A	0	0	0	0	0	0	0	0	0	0	0	0
ANKRD34B	22	5	4	23	44	77	79	29	12	22	3	12
ANKRD34C	2	0	0	0	0	0	0	0	0	0	9	7
ANKRD34C-AS1	0	0	0	0	0	0	0	0	0	0	0	0
ANKRD35	0	0	0	0	0	0	0	0	0	0	0	0
ANKRD36	100	145	156	39	106	64	60	10	25	21	9	19
ANKRD36B	59	117	74	52	144	126	88	13	21	19	8	22
ANKRD36BP1	0	0	0	0	0	0	0	0	0	0	0	0
ANKRD36BP2	1	6	6	18	53	13	7	1	0	0	0	0
ANKRD36C	184	244	223	195	482	384	162	28	27	22	9	24
ANKRD36P1	0	0	0	1	0	0	0	0	0	0	0	0
ANKRD37	27	31	23	26	10	22	168	17	25	22	7	24
ANKRD39	101	149	121	59	135	90	111	51	115	93	31	79
ANKRD40	1164	1402	1200	1522	1632	1183	1130	1439	1533	1463	663	1334
ANKRD42	204	267	226	222	385	346	208	249	225	238	108	172
ANKRD44	107	128	124	60	126	358	109	62	74	51	34	56
ANKRD44-IT1	2	3	1	0	1	3	1	0	0	0	0	0
ANKRD45	0	0	0	0	0	0	0	0	0	0	0	0
ANKRD46	688	759	626	898	1143	632	1217	1066	701	687	349	709
ANKRD49	275	259	222	217	275	207	257	173	252	208	100	223
ANKRD50	1525	2798	2250	1708	2045	2536	2247	2161	2418	2364	772	1582
ANKRD52	1538	3044	2664	1825	3266	3386	1330	1991	3501	3398	718	1598
ANKRD53	10	23	12	5	7	2	0	0	4	3	0	6
ANKRD54	481	533	549	244	495	445	433	458	590	539	234	566
ANKRD54P1	0	0	0	0	0	0	0	0	0	0	0	0
ANKRD55	4	7	9	2	1	2	4	0	10	15	1	1
ANKRD6	1705	1481	1342	331	957	564	488	258	509	510	227	522
ANKRD60	0	0	0	0	0	0	0	0	0	0	0	0
ANKRD61	55	46	52	31	36	28	27	6	10	10	3	4
ANKRD62	0	0	2	0	0	2	0	0	0	0	0	0
ANKRD62P1	0	0	0	0	0	0	0	0	0	0	0	0
ANKRD62P1-PARP4P3	0	0	0	0	0	0	0	0	0	0	0	0
ANKRD63	6	13	27	2	9	10	3	2	18	15	1	6
ANKRD65	0	0	0	0	0	0	0	0	0	0	0	0
ANKRD66	0	0	0	2	1	2	0	2	0	0	1	0
ANKRD7	0	1	1	3	3	1	2	3	0	0	1	0
ANKRD9	122	130	280	215	247	131	414	157	142	147	81	289
ANKS1A	1619	2012	1824	1397	2089	2158	1858	1640	1588	1513	740	1498
ANKS1B	197	413	341	53	156	358	120	118	418	367	142	307
ANKS3	525	428	433	268	375	310	254	145	209	249	107	221
ANKS4B	0	0	0	0	1	0	0	0	0	0	0	0
ANKS6	752	1132	989	978	1604	721	680	446	586	530	392	881
ANKUB1	1	2	2	1	2	1	0	0	0	2	0	0
ANKZF1	531	766	604	516	815	549	1043	431	283	299	185	374
ANLN	1543	2634	2196	3086	4135	1304	2164	2308	2700	2478	985	1925
ANO1	25	140	115	6	32	163	30	88	23	13	17	28
ANO1-AS1	0	0	0	0	0	0	0	0	0	0	0	0
ANO10	337	647	567	595	607	441	546	676	774	694	315	629
ANO2	56	194	143	130	422	176	93	430	29	19	51	110
ANO3	6	16	16	43	6	8	14	44	13	11	33	34
ANO4	5	121	98.5	19.5	129.5	73.5	15.5	21.5	54.5	49.5	8.5	11
ANO5	74	197	169	394	555	180	112	123	174	154	57	135
ANO6	1258	2609	1998	1791	2181	2108	1785	1906	2472	2370	899	1764
ANO7	19	41	25	27	23	16	62	25	15	22	10	20
ANO7L1	0	0	0	0	0	0	0	0	0	0	0	0
ANO8	676	680	795	479	935	648	567	327	599	567	260	591
ANO9	2	5	4	3	1	1	0	0	0	0	0	0
ANOS1	2337	770	630	1198	1841	1057	2821	564	126	134	294	659
ANOS2P	68	70	79	75	93	29	0	1	40	20	0	0
ANP32A	4604	5993	5204	5669	7234	3812	3935	4524	6470	6210	3121	6368
ANP32AP1	16	21	30	69	87	49	68	46	19	33	14	22
ANP32B	3197	3929	3718	3577	4643	1740	2698	3770	3966	3894	2020	4303
ANP32BP1	83	165	104	185	237	99	102	142	146	127	72	135
ANP32BP2	0	0	0	0	0	0	0	0	0	0	0	0
ANP32BP3	2	1	0	1	2	2	0	1	1	3	0	0
ANP32C	49	52	38	52	76	40	37	37	68	69	36	53
ANP32D	0	0	0	2	0	0	0	0	0	0	0	0
ANP32E	0	0	0	0	0	0	0	0	0	0	0	0
ANPEP	5	841	687	17	14	12	38	32	0	2	3	6
ANTXR1	2998	4703	3659	1834	5661	5178	3056	4426	3720	3517	1930	3987
ANTXR2	1077	2469	2069	1282	1680	1326	1112	1500	1376	1265	690	1429
ANTXRLP1	0	0	0	0	0	0	0	0	0	0	0	0
ANXA1	63	2212	1628	124	406	2864	345	1335	1428	1322	169	337
ANXA10	0	1	0	0	2	0	0	0	0	1	0	1
ANXA11	81	576	512	411	798	585	335	452	355	330	40	100
ANXA13	6	1	1	1	0	3	4	0	0	1	1	2
ANXA2	1035	4806	3510	564	1715	3579	2261	2306	8163	7795	436	904
ANXA2P1	17	20	18	6	25	46	32	26	20	24	3	5
ANXA2P2	627	2691	2048	466	1558	3037	1912	2291	4934	4493	276	507
ANXA2P3	0	0	1	0	0	1	0	0	1	0	0	0
ANXA2R	5	17	24	0	0	1	2	0	11	8	4	9
ANXA3	19	160	106	12	124	70	31	89	52	62	16	22
ANXA4	44	223	185	76	142	189	146	196	87	77	21	46
ANXA5	2056	6037	4840	7396	4986	6167	4525	5919	7017	6435	2777	5774
ANXA6	1087	5314	4462	1883	4481	3173	1064	2979	3964	3692	1662	3332
ANXA7	504	958	776	691	997	705	690	1243	1465	1289	438	939
ANXA8	0	0	0	0	0	0	0	0	0	0	0	0
ANXA8L1	0	0	0	0	0	0	0	0	0	0	0	0
ANXA9	0	0	0	0	0	0	0	0	0	0	0	0
AOAH	1	11	7	3	11	8	7	2	1	3	0	2
AOAH-IT1	0	0	0	0	0	0	2	1	0	0	0	0
AOC1	0	2	0	1	0	0	0	0	0	0	0	0
AOC2	54	50	60	42	44	60	10	16	18	21	5	17
AOC3	30	26	19	9	8	7	7	0	5	6	1	11
AOC4P	2	1	0	0	0	0	0	0	0	0	0	0
AOX1	4	15	16	65	18	14	2	3	3	2	0	4
AOX2P	0	2	0	0	0	0	0	0	0	0	0	1
AOX3P	0	0	0	0	0	0	1	0	0	0	0	0
AP1AR	558	680	630	494	729	687	385	608	833	822	312	638
AP1B1	1255	2112	1959	1384	2095	1434	1271	1533	2181	2118	1052	2217
AP1B1P1	0	0	0	0	0	0	0	0	0	0	1	1
AP1B1P2	0	0	0	0	0	0	0	0	0	0	0	0
AP1G1	3643	4092	3628	2396	3148	2635	2411	2904	4269	4016	1733	3519
AP1G2	156	195	187	144	205	191	60	33	34	37	23	31
AP1M1	1724	1987	1848	1071	2249	1467	1615	1401	2765	2597	898	1911
AP1M2	1	6	1	73	21	12	5	3	0	0	0	1
AP1S1	661	1030	971	470	968	690	1156	934	1548	1513	495	1075
AP1S2	583	1472	1246	1239	1330	1201	975	1719	3574	3340	1063	2104
AP1S2P1	0	0	0	0	0	0	0	0	0	0	0	1
AP1S3	46	81	66	41	54	25	25	28	183	153	36	67
AP2A1	1320	2290	2243	1918	2787	2195	1835	1816	2504	2342	1066	2180
AP2A2	1643	2168	1982	2023	2903	2460	2086	2085	2728	2663	916	1948
AP2B1	5549	8746	6975	4465	6247	5901	6581	4952	12066	11249	4053	8380
AP2M1	4251	7245	6477	5949	7460	6031	4777	6240	8705	8332	3248	6749
AP2S1	587	1179	1079	958	1315	657	667	898	1592	1641	577	1072
AP3B1	1026	1785	1529	1411	1604	960	1039	1519	2218	2103	1043	2090
AP3B2	715	893	800	54	404	962	317	200	662	643	405	967
AP3D1	4240	4965	4591	4516	5007	4083	2721	2994	5560	5540	1905	4038
AP3M1	2057	2287	1805	1837	2821	1756	1974	2261	3174	2973	1446	2933
AP3M2	1013	984	863	986	1257	949	1123	1155	1084	956	495	1081
AP3S1	175	246	219	166	287	273	235	277	208	226	98	218
AP3S2	505	540	458	251	400	251	381	309	526	480	279	581
AP4B1	0	0	0	0	0	0	0	0	0	0	0	0
AP4B1-AS1	0	0	0	0	0	0	0	0	0	0	0	0
AP4E1	512	614	520	511	463	358	349	362	473	419	243	439
AP4M1	355	492	416	304	462	380	142	227	410	343	213	489
AP4S1	178	182	155	104	136	102	91	97	136	136	52	137
AP5B1	82	132	149	94	241	178	159	99	127	129	75	174
AP5M1	719	867	724	763	948	655	737	653	1177	1005	382	812
AP5S1	137	246	245	193	344	152	201	212	189	192	76	157
AP5Z1	591	667	686	387	501	589	328	394	526	547	183	424
APAF1	757	1482	1244	1356	2168	1158	1372	1078	1192	1128	465	921
APBA1	256	276	267	211	278	708	140	137	441	367	63	156
APBA2	1903	2086	2016	1116	2604	1830	1508	1130	1834	1748	897	1863
APBA3	229	194	233	341	494	378	346	233	130	143	42	173
APBB1	1072	1652	1714	1148	2257	1779	1740	1250	2329	2257	993	1986
APBB1IP	1	3	2	0	1	3	2	1	0	0	0	1
APBB2	1682	2055	1681	1429	2643	1440	1329	1119	1632	1576	880	1758
APBB3	559	425	403	266	479	457	366	149	192	148	95	218
APC	2611	3721	2887	1441	2874	4435	3495	2285	3199	3130	1120	2242
APC2	4093	3837	5221	401	2211	3038	2309	1723	4811	4881	2800	6702
APCDD1	1480	4096	3561	379	2698	7422	3365	7478	629	615	2055	3998
APCDD1L	4	41	26	7	7	55	7	13	5	4	0	1
APCDD1L-DT	2	2	6	1	5	3	2	3	2	2	0	0
APCS	0	0	0	0	0	0	0	0	0	0	0	0
APEH	1737	2025	1986	1035	1523	939	1670	1160	2535	2354	1192	2371
APELA	4	29	33	255	15	4	72	6	28	27	1	6
APEX1	6418	5844	5364	4368	5566	3278	2794	3188	5181	4824	2851	5766
APEX2	377	428	379	373	476	325	203	265	443	405	172	328
APH1A	0	0	0	0	0	0	0	0	0	0	0	0
APH1B	392	576	506	253	716	410	343	273	370	347	181	372
API5	3140	3618	3068	3566	3977	2178	2232	3140	3603	3391	1703	3546
API5P1	172	225	188	259	280	160	159	228	241	183	126	234
API5P2	14	15	11	21	17	13	10	15	16	11	5	19
APIP	194	255	202	208	237	181	218	225	210	191	74	169
APLF	57	106	70	164	165	57	108	109	87	85	28	78
APLN	32	156	139	45	34	161	72	121	2427	2221	100	238
APLNR	0	0	0	0	1	0	0	0	0	0	0	0
APLP1	2578	3329	3422	1050	3746	4327	3012	2524	5088	5022	2472	5282
APLP2	6084	10888	9561	12312	11087	11377	7633	10599	15435	14364	3641	7579
APMAP	2392	2655	2457	1369	1985	1571	1638	1555	3512	3218	1035	2239
APOA1	2	16	11	37	9	7	14	20	5	4	2	8
APOA1-AS	1	10	4	2	7	6	0	0	1	0	0	0
APOA2	0	0	0	0	0	0	0	0	0	0	0	0
APOA4	0	0	0	2	0	0	0	0	0	0	1	0
APOA5	0	1	0	2	1	3	0	2	0	0	0	0
APOB	0	5	8	28	14	0	0	0	2	1	0	0
APOBEC1	0	0	0	0	0	0	1	0	0	0	0	0
APOBEC2	4	9	9	3	4	3	0	0	2	1	0	1
APOBEC3A	0	0	0	0	0	0	1.5	0.5	0	0	0	0
APOBEC3AP1	0	0	0	1	0	0	0	0	0	0	0	0
APOBEC3B	34	40	40	0	1	6	42	16	46	47	11	18
APOBEC3B-AS1	0	0	0	0	0	0	0.5	0	0	0	0	0
APOBEC3C	129	378	328	290	105	54	399	271	166	153	34	51
APOBEC3D	1	6	4	12	11	14	14	7	9	6	0	1
APOBEC3F	7	46	23	27	17	4	37	24	17	22	3	5
APOBEC3G	2	12	12	59	25	27	82	34	1	1	0	1
APOBEC3H	1	0	1	18	2	2	0	0	0	0	0	1
APOBEC4	0	0	0	0	0	0	0	0	0	0	0	0
APOBR	0	0	0	0	0	0	0	0	0	0	0	0
APOC1	13	38	38	90	27	10	3	5	10	4	12	14
APOC1P1	1	0	0	1	0	1	0	1	0	0	0	0
APOC2	0	0	0	0	0	0	0	0	0	0	0	0
APOC3	0	1	0	1	0	0	1	1	0	0	0	0
APOC4	0	0	0	0	0	0	0	0	0	0	0	0
APOC4-APOC2	0	0	0	0	0	0	0	0	0	0	0	0
APOD	1	7	1	1	0	4	15	3	0	0	0	0
APOE	59	263	302	1755	234	540	94	253	13	13	18	60
APOF	0	2	0	1	1	2	0	0	0	1	0	0
APOH	0	0	0	2	2	1	2	6	0	1	1	0
APOL1	1	3	0	1	3	3	0	0	0	0	0	0
APOL2	154	269	207	150	194	71	19	9	255	231	104	244
APOL3	0	3	1	0	1	1	4	2	1	5	0	0
APOL4	1	5	2	0	0	2	0	0	8	14	3	5
APOL5	1	2	1	0	0	0	0	0	0	0	0	0
APOL6	1	27	13	9	3	3	5	13	29	17	2	1
APOLD1	99	716	672	88	476	2069	297	1934	1153	1072	973	2104
APOM	0	0	0	0	0	0	0	0	0	0	0	0
APOO	228	334	250	249	492	254	348	429	453	371	212	409
APOOL	99	155	114	90	187	132	146	164	136	155	78	149
APOOP1	0	0	0	0	0	0	0	0	0	0	0	0
APOOP2	0	0	0	0	0	0	0	0	0	0	0	0
APOOP3	0	0	0	0	0	0	0	0	0	0	0	0
APOOP4	0	0	0	0	0	0	0	0	0	0	0	0
APOOP5	0	0	1	0	0	0	0	0	0	0	0	0
APOPT1	181	285	242	125	242	225	233	203	337	292	117	198
APP	7333	19484	17301	14108	15622	19230	13693	12967	17723	17041	6818	13868
APPBP2	1713	2273	1898	1231	2525	2224	1743	1797	2463	2118	1008	2001
APPL1	847	1249	1062	631	1650	1335	1062	1206	1312	1299	525	1077
APPL2	867	1405	1119	726	1065	620	773	563	1147	1083	527	956
APRT	561	710	750	855	821	528	290	501	1039	903	345	714
APTR	166	154	160	45	88	37	27	7	104	96	49	119
APTX	562	666	628	545	580	408	331	263	626	537	241	491
AQP1	32	176	160	9	27	85	43	73	9	7	5	13
AQP10	0	0	0	0	0	0	0	0	0	0	0	0
AQP11	74	61	67	38	108	67	71	43	57	59	29	45
AQP12A	0	0	0	0	0	0	0	0	0	0	0	0
AQP12B	0	0	0	0	0	0	0	0	0	0	0	0
AQP2	1	1	0	0	0	0	0	0	0	0	0	0
AQP3	40	45	39	34	36	50	131	17	25	13	2	5
AQP4	10	18	12	14	5	14	4	2	237	232	4	9
AQP4-AS1	7	2	4	7	5	1	0	0	7	11	2	2
AQP5	3	3	0	2	2	2	0	3	2	0	1	2
AQP6	6	4	5	0	0	1	10	2	0	2	2	3
AQP7	1	3	3	2	0	0	0	0	0	0	0	0
AQP7P1	5	17	13	0	0	0	0	1	6	6	1	6
AQP7P2	0	0	0	0	0	0	0	0	0	0	0	0
AQP7P4	0	2	1	0	0	0	0	0	0	0	0	0
AQP8	1	3	0	0	2	2	0	0	1	0	1	2
AQP9	0	2	0	0	1	5	1	1	0	1	0	0
AQR	2010	2391	1932	2005	2514	1943	1465	1700	1975	1794	959	1871
AR	440	787	658	379	517	370	839	498	1123	1061	215	451
ARAF	259	396	349	354	466	287	322	429	416	380	172	355
ARAFP1	0	0	0	0	0	0	0	0	0	0	0	0
ARAFP2	0	0	0	0	0	0	0	0	0	0	0	0
ARAFP3	0	0	0	0	0	0	0	0	0	0	0	0
ARAP1	283	627	582	240	303	216	424	184	288	304	68	150
ARAP1-AS1	0	0	0	0	0	0	0	0	0	0	0	0
ARAP1-AS2	5	5	14	0	2	1	5	0	0	1	0	0
ARAP2	44	85	61	26	88	201	292	101	67	71	21	40
ARAP3	287	1068	967	945	767	302	1445	696	1598	1534	375	822
ARC	25	67	65	84	14	62	72	20	97	88	12	21
ARCN1	3250	5919	4647	4299	5166	4540	3492	5144	7281	6831	2517	5115
AREG	0	0	0	0	0	0	0	0	0	0	0	0
AREL1	2197	2648	2247	1514	2189	1859	1228	1514	2453	2328	1018	2103
ARF1	0	0	0	0	0	0	0	0	0	0	0	0
ARF1P1	0	0	0	0	0	0	0	0	0	0	0	0
ARF1P2	1	3	3	0	4	2	2	1	1	3	0	0
ARF1P3	0	0	0	0	0	0	0	0	0	0	0	0
ARF3	2173	3461	2858	3599	2842	3196	1925	2261	4725	4453	1481	2905
ARF4	2917	4935	4041	2168	3228	3596	2587	3257	6159	5774	2130	4210
ARF4-AS1	0	2	0	0	2	1	2	0	1	0	0	0
ARF4P1	14	41	34	110	155	173	109	145	53	41	14	32
ARF4P2	2	2	1	2	1	2	1	2	1	0	0	1
ARF4P3	0	0	0	0	0	1	0	0	0	0	0	0
ARF4P4	0	0	1	0	0	0	0	0	0	0	0	0
ARF5	1079	1615	1530	1116	1965	1495	1489	1241	1637	1580	851	1822
ARF6	958	1125	1237	917	1273	1035	820	1040	1500	1400	551	1205
ARFGAP1	1703	2341	2416	1153	1615	1595	1133	817	1423	1403	574	1271
ARFGAP2	1905	2376	2316	1164	2007	1092	1439	1531	2236	2041	1151	2326
ARFGAP3	598	886	754	396	804	875	983	739	1021	882	332	684
ARFGEF1	2052	2212	1846	1407	1882	1706	1801	1507	2365	2211	796	1551
ARFGEF2	1370	1879	1550	1150	960	925	980	978	1484	1275	554	1051
ARFGEF3	110	157	126	362	238	428	152	60	87	76	46	80
ARFIP1	615	848	652	523	753	564	728	755	1022	912	361	808
ARFIP2	948	1218	1040	765	1169	861	803	759	1120	1037	445	871
ARFRP1	540	492	536	283	559	394	333	237	425	371	175	371
ARG1	4	4	2	0	1	2	1	2	5	0	0	1
ARG2	61	114	118	413	376	130	114	95	119	126	65	162
ARGFX	0	0	0	0	0	0	0	0	0	0	0	0
ARGFXP1	0	0	0	0	0	0	0	0	0	0	0	0
ARGFXP2	12	6	4	4	8	7	3	0	1	0	0	0
ARGLU1	5875	6380	6163	3823	5262	4135	7951	1365	2333	2235	1233	2621
ARHGAP1	863	1661	1417	843	1006	1328	579	1167	1331	1289	543	1142
ARHGAP10	34	271	234	166	318	514	163	155	108	121	22	36
ARHGAP11A	1719	2595	2259	2404	3976	1294	2034	2736	2729	2508	1140	2219
ARHGAP12	945	1388	1185	1045	1079	1552	987	872	2127	1894	667	1376
ARHGAP15	3	3	3	15	13	2	4	6	8	10	2	9
ARHGAP17	1024	1313	1144	989	1227	805	808	922	1371	1278	528	1105
ARHGAP18	40	236	191	108	160	277	251	285	1164	1111	124	243
ARHGAP19	879	1403	1232	1212	2368	1087	1254	1323	1092	1066	630	1275
ARHGAP19-SLIT1	7	17	12	7	7	5	2	0	2	4	4	5
ARHGAP20	10	39	26	4	11	57	71	39	23	16	12	18
ARHGAP21	3854	4979	4188	2274	3530	3086	5676	2270	5467	5325	1926	3739
ARHGAP22	0	1	0	0	0	0	0	0	0	0	0	0
ARHGAP22-IT1	0	0	0	0	0	0	0	0	0	0	0	0
ARHGAP23P1	0	0	0	0	0	0	0	0	0	0	0	0
ARHGAP24	14	154	98	62	120	122	69	166	45	56	20	56
ARHGAP25	5	17	9	2	0	1	3	2	5	7	2	6
ARHGAP26	223	638	570	265	510	1403	439	480	2824	2642	369	746
ARHGAP26-AS1	0	1	0	0	0	1	1	0	0	0	0	0
ARHGAP26-IT1	0	0	0	0	1	1	0	0	0	0	0	0
ARHGAP27	1	0	1	1	0	0	0	0	0	1	0	1
ARHGAP27P1-BPTFP1-KPNA2P3	19	19	12	0	0	1	1	0	7	3	0	8
ARHGAP27P2	0	0	0	0	0	0	0	1	0	0	0	0
ARHGAP28	274	1588	1311	1465	932	860	429	1726	450	412	533	1095
ARHGAP29	0	0	0	0	0	0	0	0	0	0	0	0
ARHGAP30	0	0	0	0	0	0	0	0	0	0	0	0
ARHGAP31	76	630	504	58	153	1334	353	513	502	476	278	539
ARHGAP31-AS1	0	9	8	0	0	2	0	1	9	9	0	3
ARHGAP32	2242	2374	1986	2080	2246	1764	2225	1575	1507	1337	765	1565
ARHGAP33	818	946	1072	207	656	522	499	363	742	769	394	942
ARHGAP35	5275	6566	5881	5765	6950	5503	3870	4823	5688	5430	2625	5526
ARHGAP36	3	6	5	6	8	224	10	6	162	123	23	45
ARHGAP39	723	656	680	413	950	766	555	555	584	613	266	648
ARHGAP4	80	60	63	54	35	51	63	22	18	22	15	29
ARHGAP40	0	2	1	8	1	2	1	2	0	2	0	0
ARHGAP42	201	552	403	325	297	483	338	351	268	259	95	216
ARHGAP42P1	0	0	0	2	3	7	1	0	0	0	0	1
ARHGAP42P2	0	2	4	6	6	7	8	6	0	0	1	1
ARHGAP42P3	0	0	0	0	0	0	0	0	0	0	0	0
ARHGAP42P4	0	1	0	0	0	0	0	0	0	1	0	0
ARHGAP42P5	0	0	2	0	0	0	0	0	0	0	0	0
ARHGAP44	166	232	194	188	215	182	146	90	112	108	83	161
ARHGAP45	382	203	239	373	351	275	204	210	176	150	98	184
ARHGAP5	2843	3887	3271	3176	4022	3479	2369	2926	2653	2462	1314	2737
ARHGAP5-AS1	20	41	36	44	41	36	19	20	16	12	8	27
ARHGAP6	32	125	120	113	116	216	100	115	263	223	51	103
ARHGAP8	12	9	8	16	22	6	4	1	0	1	0	1
ARHGAP9	60	24	23	8	4	30	4	4	5	8	6	12
ARHGDIA	1473	2644	2493	1363	2725	2846	1881	2876	5809	5771	1354	2845
ARHGDIB	16	261	183	3	5	39	30	37	144	169	9	11
ARHGDIG	17	10	27	1	6	25	48	4	33	41	1	6
ARHGEF1	387	781	788	397	561	663	420	470	789	755	205	441
ARHGEF10	1065	1380	1185	1038	1393	894	1089	690	804	781	290	560
ARHGEF10L	0	0	0	0	0	0	0	0	0	0	0	0
ARHGEF11	0	0	0	0	0	0	0	0	0	0	0	0
ARHGEF12	3162	5392	4401	2423	5199	5352	3744	3684	4524	4367	1873	4019
ARHGEF15	1	9	6	1	0	1	0	0	0	2	1	0
ARHGEF16	0	0	0	0	0	0	0	0	0	0	0	0
ARHGEF17	1939	2911	2904	2546	4066	2363	2063	1605	1391	1353	867	1775
ARHGEF18	494	552	572	359	525	415	358	345	632	601	255	550
ARHGEF19	0	0	0	0	0	0	0	0	0	0	0	0
ARHGEF19-AS1	0	0	0	0	0	0	0	0	0	0	0	0
ARHGEF2	0	0	0	0	0	0	0	0	0	0	0	0
ARHGEF25	253	323	280	143	439	333	433	294	240	237	152	304
ARHGEF26	554	689	586	608	873	459	467	413	541	521	311	593
ARHGEF26-AS1	3	8	5	4	8	6	16	10	7	6	1	10
ARHGEF28	15	41	40	35	54	78	92	92	1	2	5	10
ARHGEF3	79	270	203	52	137	437	187	153	172	176	47	103
ARHGEF3-AS1	0	0	1	0	0	1	1	0	0	0	0	0
ARHGEF33	13	14	12	10	10	20	11	5	5	10	2	3
ARHGEF34P	0	4	4	3	1	0	1	2	0	0	0	0
ARHGEF35	0	0	0	1	1	0	0	0	0	0	0	0
ARHGEF37	35	34	51	90	134	72	63	94	33	42	15	36
ARHGEF38	2	6	7	2	10	13	1	7	3	3	0	5
ARHGEF38-IT1	0	0	0	0	0	0	0	0	0	0	0	0
ARHGEF39	296	300	284	531	658	113	355	242	170	151	159	284
ARHGEF4	458	421	464	448	721	949	5902	442	179	189	60	160
ARHGEF40	3176	4684	4400	2081	3856	8131	2578	3367	3474	3281	1600	3307
ARHGEF5	1	9	4	8	5	5	0	0	2	0	0	0
ARHGEF6	232	528	427	58	164	111	478	155	396	393	63	131
ARHGEF7	2496	3005	2550	1874	2971	2218	1820	1707	2944	2827	1161	2354
ARHGEF7-AS1	3	1	5	3	3	2	2	2	1	0	2	2
ARHGEF7-AS2	27	38	26	1	10	1	5	0	15	8	12	20
ARHGEF7-IT1	2	6	4	1	12	4	2	5	0	0	1	3
ARHGEF9	1044	1319	1253	1444	2425	2175	1322	1094	858	843	733	1537
ARHGEF9-IT1	0	1	1	1	1	1	0	1	0	0	0	1
ARID1A	0	0	0	0	0	0	0	0	0	0	0	0
ARID1B	2915	3813	3308	2678	3815	2596	2383	2216	2909	2786	1465	3049
ARID2	2340	3118	2459	2790	3649	2025	2113	2224	2097	1897	1099	2119
ARID3A	529	1187	1156	1982	912	544	486	816	360	387	300	653
ARID3B	595	882	808	1329	697	238	381	471	682	650	278	616
ARID3C	19	4	5	11	36	13	36	11	3	0	1	4
ARID4A	716	947	778	575	1360	853	760	684	851	802	390	766
ARID4B	0	0	0	0	0	0	0	0	0	0	0	0
ARID5A	96	176	187	62	129	188	253	143	231	259	89	162
ARID5B	614	1499	1365	209	932	962	1283	559	2000	1907	225	493
ARIH1	1359	1992	1579	1710	2242	1769	1615	1559	1698	1587	708	1410
ARIH2	1727	2070	1831	1596	2278	1731	1338	1461	1765	1671	807	1628
ARIH2OS	15	16	18	7	15	16	13	8	24	21	11	22
ARIH2P1	62	72	58	76	88	59	58	64	49	73	35	57
ARL1	985	1385	1093	830	983	787	763	969	1462	1278	526	1048
ARL10	1795	1956	1762	1470	3346	3023	2639	1608	1789	1741	508	1176
ARL11	1	1	1	4	0	0	0	0	0	0	0	0
ARL13A	4	2	2	1	0	0	8	4	2	1	0	1
ARL13B	336	502	393	326	514	409	371	424	516	481	184	364
ARL14	0	3	1	0	0	1	0	1	0	0	0	0
ARL14EP	735	704	603	699	984	706	716	494	578	546	257	489
ARL14EPL	0	0	0	0	0	0	1	0	0	0	0	0
ARL15	293	428	325	337	328	324	683	470	512	459	188	448
ARL16	517	702	665	283	532	487	285	450	792	752	242	501
ARL17A	1	2	0	0	0	0	0	0	0	1	0	1
ARL17B	3	1	0	1	0	0	0	1	2	0	3	2
ARL2	384	426	458	786	711	305	401	328	438	480	255	570
ARL2-SNX15	0	0	0	0	0	0	0	0	0	0	0	0
ARL2BP	731	1291	1130	475	1127	872	911	1439	1929	1759	849	1793
ARL2BPP1	0	0	0	0	0	0	0	0	0	0	0	0
ARL2BPP10	0	0	0	0	0	0	0	0	0	0	0	0
ARL2BPP2	0	0	0	0	0	0	0	0	0	0	0	0
ARL2BPP3	0	1	0	1	0	1	0	0	0	1	0	0
ARL2BPP4	0	0	0	0	0	0	0	0	0	0	0	0
ARL2BPP5	0	0	0	0	0	0	0	0	0	0	0	0
ARL2BPP6	0	0	0	0	0	0	0	0	0	0	0	0
ARL2BPP7	0	0	0	0	0	0	0	0	0	0	0	0
ARL2BPP8	0	0	0	0	0	0	0	0	0	0	0	0
ARL3	1434	1429	1343	814	1460	975	1534	920	1834	1730	763	1656
ARL4A	1484	966	833	573	1238	1299	726	1052	763	708	462	871
ARL4AP1	0	0	0	0	0	0	0	0	0	0	0	0
ARL4AP2	1	0	0	1	2	0	3	1	0	0	1	1
ARL4AP3	0	1	1	1	0	1	0	0	0	0	0	0
ARL4AP4	5	5	8	6	22	15	6	1	0	1	0	0
ARL4AP5	10	6	4	11	26	25	14	16	1	1	1	6
ARL4C	2615	2016	1962	5581	6769	4430	1485	3144	1595	1597	839	1735
ARL4D	140	192	190	60	173	182	166	62	125	129	65	118
ARL5A	1336	1672	1432	2191	2278	1786	1628	2492	1866	1707	837	1664
ARL5AP1	0	0	0	0	0	1	0	0	0	0	0	0
ARL5AP2	0	0	0	0	3	5	7	7	0	0	0	0
ARL5AP3	0	0	0	0	0	0	0	0	0	0	0	0
ARL5AP4	6	3	1	5	6	4	5	4	5	2	0	3
ARL5B	1933	2923	2465	2078	2808	2027	1940	2881	3290	3079	1620	3089
ARL5C	3	3	3	7	17	5	2	5	1	0	3	3
ARL6	91	107	99	80	124	110	143	67	135	109	45	102
ARL6IP1	3578	5324	4514	3774	5894	2905	3906	5537	8155	7526	3661	7503
ARL6IP1P1	0	0	0	0	0	1	0	0	0	0	0	0
ARL6IP1P2	32	46	28	39	60	35	44	63	55	51	31	56
ARL6IP1P3	0	5	0	2	3	1	7	5	3	2	2	2
ARL6IP4	29	20	17	12	25	13	10	5	3	2	3	7
ARL6IP5	637	1555	1306	516	991	920	1320	929	2786	2692	618	1317
ARL6IP6	918	1066	1060	944	1337	868	1179	745	1402	1459	681	1410
ARL8A	0	0	0	0	0	0	0	0	0	0	0	0
ARL8B	1308	1616	1389	1121	1439	1191	885	1684	2290	1996	947	1874
ARL9	7	5	11	4	11	4	1	1	2	0	2	6
ARMC1	1228	1241	1144	1214	1539	994	1184	1003	1467	1432	728	1366
ARMC10	299	384	385	311	396	331	227	265	426	321	172	370
ARMC10P1	22	18	14	109	157	109	70	81	21	14	3	16
ARMC12	42	31	19	23	53	10	62	16	11	13	2	18
ARMC2	129	163	133	108	276	132	99	136	88	95	53	119
ARMC2-AS1	0	2	3	0	0	0	0	0	0	0	0	0
ARMC3	18	17	21	11	59	4	9	29	14	9	17	9
ARMC4	41	139	122	116	102	13	36	14	89	86	80	142
ARMC4P1	0	0	2	1	1	0	5	1	2	0	0	0
ARMC5	225	205	248	103	169	169	150	197	220	236	89	235
ARMC6	1233	1150	1166	1330	1653	1148	676	894	1323	1202	487	1020
ARMC7	308	263	252	229	297	207	121	129	271	225	109	267
ARMC8	975	1212	1064	885	1129	978	765	704	1107	1088	444	928
ARMC8P1	5	3	6	0	0	0	0	0	0	3	1	1
ARMC9	749	973	927	660	1231	870	628	783	964	891	457	941
ARMCX1	171	406	390	328	327	144	238	190	415	369	156	387
ARMCX2	397	1493	1267	1371	1503	1376	738	843	1486	1437	423	843
ARMCX3	976	1588	1379	889	1356	1768	1395	1063	1443	1413	569	1069
ARMCX3-AS1	0	1	0	0	0	0	0	0	0	0	0	0
ARMCX4	399	634	566	494	726	309	219	227	437	333	102	216
ARMCX5	139	326	275	223	416	348	218	357	327	317	168	401
ARMCX5-GPRASP2	58	102	80	49	111	89	50	56	107	99	59	124
ARMCX6	11	28	22	19	30	20	16	15	16	18	5	14
ARMCX7P	0	0	0	0	0	0	0	0	0	0	0	0
ARMH1	0	0	0	0	0	0	0	0	0	0	0	0
ARMH2	1	1	1	0	1	0	1	0	0	0	0	0
ARMH3	596	910	743	647	963	708	692	771	1054	903	405	834
ARMH4	1037	1571	1336	1034	1999	1436	1360	1040	998	876	463	970
ARMS2	0	1	0	0	0	2	1	0	0	0	0	0
ARMT1	620	703	653	725	779	463	575	582	752	637	298	560
ARNT	0	0	0	0	0	0	0	0	0	0	0	0
ARNT2	3063	4151	3795	971	3252	1667	2516	2098	5429	5084	1547	3183
ARNTL	99	198	168	95	202	364	526	268	357	350	98	206
ARNTL2	294	280	277	166	226	89	326	233	649	563	81	200
ARNTL2-AS1	3	2	2	0	0	2	3	0	0	0	0	0
ARPC1A	1696	2534	2241	1638	2333	1854	1776	2099	3597	3512	1203	2487
ARPC1B	106	480	384	235	217	292	221	201	366	378	79	179
ARPC2	2358	5018	4059	2522	3444	3606	2702	2957	6045	5846	1540	3086
ARPC3	477	984	694	425	549	412	507	549	1303	1285	364	707
ARPC3P1	11	21	24	12	22	20	27	17	37	24	15	15
ARPC3P2	0	0	0	0	0	0	0	0	0	0	0	0
ARPC3P5	0	1	1	1	1	1	0	0	1	2	0	0
ARPC4	869	1353	1243	1043	1386	1186	968	1109	1991	1987	583	1192
ARPC4-TTLL3	0	0	0	1	0	0	0	0	0	0	0	0
ARPC5	0	0	0	0	0	0	0	0	0	0	0	0
ARPC5L	320	380	358	329	384	373	199	260	449	392	133	287
ARPIN	553	604	511	452	828	303	1352	1073	554	520	365	774
ARPP19	4171	5934	4923	3481	4395	2945	2983	3354	8246	7557	2979	6038
ARPP21	15	27	21	6	8	101	12	6	22	20	14	36
ARPP21-AS1	0	1	0	0	0	0	0	0	0	0	0	0
ARR3	19	35	31	3	5	2	13	6	4	1	2	1
ARRB1	196	432	364	83	215	338	183	217	280	228	63	125
ARRB2	756	659	631	696	1087	492	613	480	648	667	377	822
ARRDC1	561	423	433	322	699	608	536	288	347	313	183	407
ARRDC1-AS1	320	321	363	102	188	106	153	61	204	160	87	206
ARRDC2	12	25	25	30	6	11	13	6	14	8	2	7
ARRDC3	820	1380	1153	984	1787	775	1180	1036	1263	1208	811	1596
ARRDC4	322	452	375	66	341	459	1297	379	837	748	166	326
ARRDC5	0	0	1	0	0	0	0	0	0	0	0	0
ARSA	172	337	357	82	160	204	146	97	220	231	126	292
ARSB	674	1049	899	933	1070	1697	571	1739	1026	963	423	867
ARSD	94	141	157	58	147	141	79	100	66	89	88	155
ARSD-AS1	0	0	0	0	0	0	0	0	0	0	0	0
ARSDP1	5	6	5	6	9	10	1	2	0	1	0	0
ARSE	16	36	39	18	52	26	1042	201	17	19	9	18
ARSEP1	0	4	1	0	0	0	0	0	0	1	0	0
ARSF	2	0	0	0	0	3	1	0	0	0	1	2
ARSFP1	0	0	0	0	0	1	0	0	0	0	0	0
ARSG	86	131	80	168	239	118	40	83	50	51	26	56
ARSH	0	0	0	1	0	3	32	2	0	1	0	1
ARSI	2	224	184	67	72	40	7	29	8	8	3	6
ARSJ	27	550	454	78	190	521	168	212	468	446	12	22
ARSK	136	203	171	139	154	75	107	79	216	195	88	184
ART1	0	1	1	1	0	1	0	1	0	0	0	0
ART2BP	0	0	0	0	0	0	0	0	0	0	0	0
ART2P	0	2	0	0	0	0	0	0	0	0	0	0
ART3	0	2	2	0	18	20	0	12	2	1	0	0
ART4	2	8	13	1	3	0	0	0	0	0	0	1
ART5	41	30	31	83	39	7	15	10	4	6	1	10
ARTN	0	0	0	0	0	0	0	0	0	0	0	0
ARV1	0	0	0	0	0	0	0	0	0	0	0	0
ARVCF	1645	1730	2018	1111	2063	1187	2333	1061	1349	1308	771	1840
ARX	30	1	1	3	50	19	2	0	5	3	0	4
AS3MT	0	0	1	0	0	0	1	0	0	0	0	0
ASAH1	738	1261	1054	539	761	874	742	827	1217	1205	501	1109
ASAH2	7	17	9	10	16	16	9	10	12	16	0	0
ASAH2B	49	59	49	60	155	135	92	95	49	44	24	52
ASAP1	2294	2985	2280	1628	2629	2306	1669	2522	3360	3136	1110	2270
ASAP2	1225	1278	1162	715	1927	962	1077	1036	1299	1233	641	1322
ASAP3	0	0	0	0	0	0	0	0	0	0	0	0
ASB1	1246	1588	1516	1106	2369	2796	1341	1328	1592	1540	539	1144
ASB10	1	0	1	0	0	0	0	0	0	0	0	0
ASB11	0	0	0	0	0	0	1	0	0	0	0	0
ASB12	0	0	0	0	1	0	0	0	0	0	0	0
ASB13	435	471	493	148	218	271	122	156	361	388	242	512
ASB14	8	23	18	15	44	58	28	15	13	13	3	9
ASB15	0	0	0	0	0	0	0	0	0	2	0	1
ASB16	59	65	62	15	24	7	19	7	18	24	11	32
ASB16-AS1	148	237	214	40	49	13	39	19	109	126	75	187
ASB17	0	0	0	0	0	0	0	0	0	0	0	0
ASB18	14	9	8	2	0	7	4	3	1	0	0	0
ASB2	11	8	6	16	13	1	17	2	1	5	1	5
ASB3	32	50	46	27	65	36	43	34	21	29	17	22
ASB4	3	6	2	1	7	2	3	9	6	4	7	15
ASB5	0	2	0	0	1	3	0	0	1	0	0	0
ASB6	407	529	482	375	540	505	377	384	461	461	186	351
ASB7	308	444	325	359	451	344	404	376	459	436	181	410
ASB8	408	570	503	148	364	374	288	294	475	486	207	463
ASB9	0	2	0	0	0	0	0	0	0	0	0	0
ASB9P1	5	3	4	1	8	1	2	0	1	0	1	3
ASCC1	491	742	554	622	1027	665	792	665	782	686	362	776
ASCC2	1001	1193	1070	762	1015	929	610	714	1049	1006	380	830
ASCC3	2421	2916	2313	2862	1803	1831	2196	2124	3347	2935	1325	2712
ASCL1	295	700	657	109	281	39	175	127	217	217	177	377
ASCL2	0	16	14	16	9	16	1	48	4	7	34	77
ASCL3	2	2	1	3	1	1	2	0	0	0	0	0
ASCL4	0	0	0	0	1	0	0	0	0	0	0	0
ASCL5	0	0	0	0	0	0	0	0	0	0	0	0
ASF1A	672	881	707	599	973	584	618	853	986	925	392	829
ASF1B	822	885	875	759	1455	387	714	854	1059	947	648	1358
ASGR1	54	90	89	29	151	159	118	49	63	58	41	93
ASGR2	3	1	1	1	1	0	0	4	0	1	1	0
ASH1L	0	0	0	0	0	0	0	0	0	0	0	0
ASH1L-AS1	0	0	0	0	0	0	0	0	0	0	0	0
ASH1L-IT1	0	0	0	0	0	0	0	0	0	0	0	0
ASH2L	1092	1762	1615	1298	1871	1115	1198	1349	1600	1586	728	1672
ASH2LP1	0	0	0	0	0	0	0	0	0	0	0	0
ASH2LP2	0	0	0	0	0	0	0	0	0	0	0	0
ASH2LP3	0	0	0	0	0	0	0	0	0	0	0	0
ASIC1	769	715	707	329	941	1083	681	520	465	475	265	598
ASIC2	20	79	82	24	33	119	57	108	3	3	4	2
ASIC3	117	55	79	45	100	101	69	49	26	39	12	52
ASIC4	87	169	206	6	15	47	310	20	79	82	21	40
ASIC5	0	0	0	1	0	2	1	0	0	1	0	0
ASIP	12	6	8	1	7	10	7	0	8	4	2	1
ASL	161	209	200	168	209	138	96	127	217	178	106	202
ASLP1	8	10	9	0	6	8	0	0	1	1	0	0
ASMT	0	0	0	0	0	0	0	0	0	0	0	0
ASMTL	0	0	0	0	0	0	0	0	0	0	0	0
ASMTL-AS1	0	0	0	0	0	0	0	0	0	0	0	0
ASNA1	710	981	929	1013	1107	674	874	937	1374	1215	543	1180
ASNS	2676	1964	1788	2495	1362	1261	1596	3209	2949	2866	2041	4041
ASNSD1	1143	1232	1089	1290	1649	1151	665	905	1263	1211	488	1012
ASNSP1	4	1	0	51	8	2	0	3	0	2	0	1
ASNSP3	1	0	1	0	0	0	0	0	1	0	1	0
ASNSP4	0	0	0	0	0	0	0	0	0	0	0	1
ASNSP6	0	0	1	0	0	1	0	0	0	0	0	0
ASPA	0	1	1	1	1	2	0	0	0	0	0	0
ASPDH	14	13	12	5	7	13	12	2	4	2	3	2
ASPG	2	1	4	3	2	0	0	0	0	0	0	0
ASPH	1276	2321	1844	1563	2046	1274	2034	1863	2028	1797	753	1521
ASPHD1	22	52	70	40	34	101	24	12	51	48	15	32
ASPHD2	171	169	141	73	126	136	287	41	266	298	112	283
ASPM	0	0	0	0	0	0	0	0	0	0	0	0
ASPN	6	9	3	2	3	17	15	7	1	0	0	1
ASPRV1	54	41	36	0	1	4	2	4	21	16	11	19
ASPSCR1	625	616	689	593	766	501	449	477	361	346	265	492
ASRGL1	382	436	391	204	505	142	302	97	388	375	262	540
ASS1	338	405	321	583	84	243	92	194	200	192	171	400
ASS1P1	3	6	10	18	1	8	1	3	3	8	1	12
ASS1P10	6	5	7	11	6	1	2	13	2	4	1	8
ASS1P11	0	1	0	9	0	6	3	4	0	1	0	0
ASS1P12	31	39	28	11	14	17	4	7	24	35	9	21
ASS1P2	10	6	9	2	8	2	2	2	0	0	2	3
ASS1P4	0	0	0	0	0	0	0	0	0	0	0	0
ASS1P5	0	0	0	4	0	2	2	2	0	0	0	0
ASS1P6	0	0	0	6	0	0	0	0	0	0	0	0
ASS1P7	2	6	3	42	6	22	3	11	3	0	1	4
ASS1P8	0	0	0	1	1	0	0	0	0	0	0	0
ASS1P9	1	1	1	15	3	9	0	3	1	1	0	3
ASTE1	42	92	69	145	175	113	36	31	74	80	23	60
ASTL	0	0	1	0	1	0	0	0	1	0	0	0
ASTN1	0	0	0	0	0	0	0	0	0	0	0	0
ASTN2	155	332	305	245	408	544	308	271	178	161	128	271
ASTN2-AS1	0	0	1	0	1	1	0	0	0	1	0	0
ASXL1	3140	4395	3720	3754	5258	3272	3074	3272	4369	3959	1878	3862
ASXL2	1005	1527	1196	1464	1574	1255	949	1131	1379	1318	461	924
ASXL3	692	1242	1033	523	1330	1049	585	713	359	341	439	908
ASZ1	0	1	0	0	0	0	0	1	0	0	0	0
ATAD1	1065	1391	1131	1001	1284	1459	1364	1245	1873	1657	592	1195
ATAD2	2558	3368	2755	1986	4122	1419	2867	2432	3446	3214	1645	3291
ATAD2B	1377	1490	1269	858	1563	1248	928	790	797	782	398	752
ATAD3A	0	0	0	0	0	0	0	0	0	0	0	0
ATAD3B	0	0	0	0	0	0	0	0	0	0	0	0
ATAD3C	0	0	0	0	0	0	0	0	0	0	0	0
ATAD5	1015	1311	1102	712	1151	426	695	679	858	833	441	926
ATAT1	0	0	0	0	0	0	0	0	0	0	0	0
ATCAY	815	1015	1032	255	751	1471	793	361	1620	1542	796	1689
ATE1	808	1009	851	437	645	600	601	706	1109	1125	479	899
ATE1-AS1	61	20	14	10	32	19	14	24	11	4	7	12
ATF1	403	421	361	429	506	391	200	352	366	329	169	394
ATF1P1	0	0	0	0	1	0	0	0	0	0	0	0
ATF2	1416	1799	1488	1155	1959	1220	1430	1288	1545	1507	793	1531
ATF3	0	0	0	0	0	0	0	0	0	0	0	0
ATF4	5354	6260	5782	5269	5108	4031	4082	5826	7454	7119	3276	6983
ATF4P1	0	0	0	0	0	0	0	0	0	0	0	0
ATF4P2	0	0	0	0	0	0	0	0	0	0	0	0
ATF4P3	13	17	16	14	17	8	14	18	12	26	11	18
ATF4P4	51	37	49	86	89	61	55	92	54	55	27	54
ATF5	541	574	483	417	450	439	147	537	611	686	153	327
ATF6	0	0	0	0	0	0	0	0	0	0	0	0
ATF6B	0	0	0	0	0	0	0	0	0	0	0	0
ATF7	299	526	468	511	583	570	382	428	446	405	149	278
ATF7IP	2025	3191	2707	2431	3443	2051	2460	2435	3187	3085	1251	2545
ATF7IP2	98	168	128	246	311	134	107	126	94	90	30	68
ATG10	80	190	150	219	177	70	144	212	185	147	83	165
ATG10-AS1	0	0	0	0	0	0	0	0	0	0	0	0
ATG10-IT1	0	1	0	0	0	0	0	0	0	0	0	0
ATG101	296	304	269	239	376	281	217	283	242	251	112	229
ATG12	1004	1298	1056	1020	1561	1441	1997	1628	1214	1174	551	1111
ATG12P2	1	3	0	1	3	2	0	0	0	0	0	0
ATG13	1026	1792	1546	1317	1573	1142	845	1266	1766	1559	895	1874
ATG14	651	975	774	611	774	559	362	256	470	422	190	400
ATG16L1	634	717	632	682	823	776	397	433	668	617	223	403
ATG16L2	273	275	273	127	205	118	348	72	61	78	44	104
ATG2A	580	717	757	468	871	646	507	500	668	670	324	610
ATG2B	1250	1823	1499	1111	1589	1455	1102	879	948	830	410	803
ATG3	480	578	528	454	627	499	427	328	737	755	261	510
ATG3P1	0	0	0	0	0	0	1	0	0	0	0	0
ATG4A	80	111	105	53	87	104	81	118	105	118	45	87
ATG4AP1	0	0	0	2	0	0	0	0	0	0	0	0
ATG4B	1711	1676	1684	1268	1997	1489	1355	1255	1540	1475	722	1345
ATG4C	0	0	0	0	0	0	0	0	0	0	0	0
ATG4D	277	434	363	280	568	339	403	398	450	456	205	447
ATG5	585	639	552	567	623	420	563	553	789	806	278	558
ATG7	307	386	389	209	296	215	247	255	350	336	136	297
ATG9A	798	1418	1242	817	1166	938	1121	1019	1567	1533	598	1263
ATG9B	19	24	24	22	39	13	21	23	3	1	10	11
ATIC	1380	1511	1264	1236	1060	622	602	787	1615	1338	691	1417
ATL1	287	340	288	74	333	232	493	138	642	579	153	299
ATL2	908	1271	1047	1227	1625	929	975	1056	1141	1101	562	1137
ATL3	94	461	333	582	609	627	480	924	702	689	115	274
ATM	2705	2858	2498	2088	3507	2518	2319	1620	1838	1641	876	1822
ATMIN	2094	2864	2313	2749	3404	2372	1511	1926	2912	2758	1277	2486
ATN1	2671	3686	3465	2463	4494	4821	2419	3263	4266	4263	1801	3767
ATOH1	1	21	18	1	146	80	0	17	2	4	192	420
ATOH7	2	4	2	6	14	9	2	5	5	4	3	13
ATOH8	269	866	871	293	882	914	205	943	742	774	552	1121
ATOX1	265	448	394	243	318	265	349	242	428	401	106	283
ATP10A	76	164	156	16	149	211	120	130	64	65	46	112
ATP10B	4	47	42	8	10	7	146	11	15	18	26	55
ATP10D	126	425	350	229	478	318	138	156	323	289	137	193
ATP11A	1929	1801	1555	2077	2547	2112	1255	1321	1353	1212	495	1082
ATP11A-AS1	3	1	2	4	7	0	2	0	0	0	1	0
ATP11AUN	0	0	1	3	2	0	0	0	0	0	0	0
ATP11B	997	1348	1131	974	1817	1622	1382	1435	1139	1126	491	1023
ATP11C	875	1469	1213	856	797	874	792	832	1957	1854	452	1021
ATP12A	1	1	3	1	0	1	0	0	1	2	0	0
ATP13A1	1334	1451	1485	1187	1616	1604	775	1135	1458	1482	593	1245
ATP13A2	0	0	0	0	0	0	0	0	0	0	0	0
ATP13A3	2313	3063	2615	2306	2353	2489	1933	1839	2792	2701	1025	2123
ATP13A4	8	8	5	2	5	4	15	5	4	6	2	4
ATP13A4-AS1	0	0	0	0	0	0	0	0	0	0	0	0
ATP13A5	2	4	0	1	4	1	7	4	0	1	0	2
ATP13A5-AS1	0	1	1	2	2	1	4	0	0	1	0	0
ATP1A1	0	0	0	0	0	0	0	0	0	0	0	0
ATP1A1-AS1	0	0	0	0	0	0	0	0	0	0	0	0
ATP1A2	0	0	0	0	0	0	0	0	0	0	0	0
ATP1A3	1028	1223	1196	130	475	1229	1333	205	1481	1460	682	1529
ATP1A4	0	0	0	0	0	0	0	0	0	0	0	0
ATP1B1	0	0	0	0	0	0	0	0	0	0	0	0
ATP1B1P1	4	10	4	7	10	14	5	5	2	1	0	0
ATP1B2	241	231	237	125	210	588	296	110	258	222	209	398
ATP1B3	1674	2390	2040	2281	2981	2313	1514	2499	2981	2745	1225	2673
ATP1B3-AS1	29	23	23	12	28	14	9	6	0	3	3	7
ATP1B3P1	33	37	28	37	47	49	20	54	54	41	27	38
ATP1B4	0	1	0	0	1	0	0	0	0	1	1	0
ATP23	27	40	33.5	34	74.5	35.5	75	33	30	32	18	33
ATP2A1	92	70	79	75	93	46	37	12	24	17	15	26
ATP2A1-AS1	42	40	33	10	32	2	19	11	41	41	25	48
ATP2A2	7171	9743	8596	6820	9629	8454	6308	8768	11498	10867	4667	9529
ATP2A3	62	74	98	11	2	5	9	1	17	16	9	16
ATP2B1	2504	3891	3098	4223	6486	10508	1423	3177	3813	3690	1686	3246
ATP2B1-AS1	37	72	74	77	134	208	35	109	47	49	42	73
ATP2B2	118	81	82	30	91	125	44	28	28	19	8	21
ATP2B2-IT1	0	0	0	0	0	0	0	0	0	0	0	0
ATP2B2-IT2	0	0	0	0	0	0	0	0	0	1	0	0
ATP2B3	12	5	7	4	8	42	3	2	1	3	6	4
ATP2B4	0	0	0	0	0	0	0	0	0	0	0	0
ATP2C1	1812	2481	2100	2128	2913	2542	2986	1847	2721	2622	871	1737
ATP2C2	9	16	12	6	8	15	8	5	8	3	0	2
ATP2C2-AS1	3	5	4	6	11	10	11	7	2	0	0	1
ATP4A	7	5	2	3	8	4	0	3	2	0	0	0
ATP4B	2	1	2	0	1	3	0	0	1	2	0	0
ATP5F1A	9610	11683	10853	12648	13621	7809	8640	9726	11740	11157	6164	12265
ATP5F1AP1	0	0	0	0	0	0	0	0	0	0	0	0
ATP5F1AP2	13	12	7	27	32	17	17	17	12	9	10	14
ATP5F1AP3	39	32	45	336	387	209	180	281	38	33	23	40
ATP5F1AP4	0	0	0	0	0	0	0	0	0	0	0	0
ATP5F1AP7	0	0	0	0	0	0	0	0	0	0	1	0
ATP5F1AP8	0	0	0	0	0	0	0	0	0	0	0	0
ATP5F1B	10391	14357	12609	14495	19516	11877	12100	14554	17249	16165	7441	15174
ATP5F1BP1	0	1	0	1	0	0	0	0	0	0	0	1
ATP5F1C	2028	2971	2550	2347	3139	2061	2238	2186	3371	3221	1504	3159
ATP5F1CP1	26	36	26	30	62	37	86	71	43	37	23	33
ATP5F1D	437	535	730	716	879	787	709	685	771	773	263	706
ATP5F1E	1755	2604	2233	1084	1815	1171	2208	1598	3121	3010	923	1801
ATP5F1EP1	0	0	0	0	1	1	0	0	0	0	0	0
ATP5F1EP2	45	86	95	425	821	509	1152	707	106	113	47	77
ATP5IF1	0	0	0	0	0	0	0	0	0	0	0	0
ATP5MC1	515	687	652	618	834	585	543	605	1013	951	303	619
ATP5MC1P1	0	0	0	0	0	0	0	0	0	0	0	0
ATP5MC1P3	0	0	1	0	0	1	0	0	0	0	0	0
ATP5MC1P4	0	8	7	3	1	0	0	1	7	5	2	5
ATP5MC1P5	1	0	0	0	1	0	7	0	0	1	2	1
ATP5MC1P6	0	1	1	0	1	0	1	0	1	0	1	0
ATP5MC1P7	0	0	0	0	0	0	0	1	0	0	0	0
ATP5MC1P8	0	1	0	0	0	0	1	1	0	0	0	0
ATP5MC2	4925	4979	4507	4722	6262	2905	5376	4113	5125	4717	2240	4871
ATP5MC2P1	0	0	0	0	0	0	0	0	0	0	0	0
ATP5MC2P3	0	1	0	84	126	67	71	81	3	0	0	0
ATP5MC2P4	113	105	116	121	189	83	153	133	112	93	54	116
ATP5MC3	2073	2886	2825	2343	3088	2211	2319	2506	3863	3472	1477	3163
ATP5MD	428	658	540	552	762	498	620	481	870	783	205	443
ATP5MDP1	10	9	17	16	19	19	17	8	23	22	4	14
ATP5ME	285	369	297	222	314	205	245	156	376	312	138	221
ATP5MF	626	746	717	594	686	408	452	357	913	893	253	541
ATP5MF-PTCD1	2	1	3	1	2	3	1	0	0	0	0	0
ATP5MFP1	0	2	1	0	0	0	0	0	2	0	0	0
ATP5MFP3	0	0	0	0	0	0	0	0	0	0	0	0
ATP5MFP4	2	1	1	27	27	7	55	28	0	0	0	1
ATP5MFP5	1	0	0	101	85	55	50	46	0	3	1	2
ATP5MFP6	1	0	0	0	0	0	0	0	0	0	0	0
ATP5MG	1242	1596	1400	1122	1570	962	1242	1178	1707	1593	666	1357
ATP5MGL	10	9	11	8	11	1	6	7	11	8	4	5
ATP5MGP2	1	7	6	9	7	3	3	3	6	6	5	5
ATP5MGP3	0	0	1	1	1	0	1	0	1	1	0	1
ATP5MGP4	1	0	0	0	0	0	1	1	0	0	0	1
ATP5MGP5	0	0	0	0	0	0	0	0	0	1	0	0
ATP5MGP6	0	0	2	0	0	1	1	0	0	0	0	0
ATP5MGP7	0	0	0	0	0	0	0	0	0	0	0	0
ATP5MPL	875	1038	911	892	1282	781	1011	776	1113	1091	400	958
ATP5PB	0	0	0	0	0	0	0	0	0	0	0	0
ATP5PBP1	1	2	1	0	1	1	0	0	0	0	0	0
ATP5PBP2	0	0	0	0	1	0	0	0	1	0	0	1
ATP5PBP3	1	1	0	1	0	0	0	0	0	0	0	0
ATP5PBP4	0	0	1	0	0	0	0	0	0	0	0	0
ATP5PBP5	6	11	8	3	5	6	9	6	10	12	5	8
ATP5PBP6	4	1	0	2	2	2	3	1	2	1	1	1
ATP5PBP7	65	83	67	68	78	50	48	54	103	86	31	74
ATP5PD	830	1120	955	954	1373	1073	1070	1030	1349	1176	561	1160
ATP5PDP1	0	3	1	1	1	0	1	0	2	1	0	1
ATP5PDP2	0	3	0	7	6	6	2	1	1	1	0	2
ATP5PDP3	0	0	0	5	2	1	1	3	1	0	1	2
ATP5PDP4	37	36	35	44	70	50	49	42	46	37	19	35
ATP5PF	727	992	888	650	1055	643	757	703	1064	1023	453	884
ATP5PFP1	1	2	4	7	7	3	2	2	3	5	2	2
ATP5PO	732	968	797	773	983	489	792	737	925	908	375	754
ATP5S	259	374	328	125	150	129	125	128	303	297	106	258
ATP6AP1	1516	2536	2356	1361	2224	2179	2057	2317	3120	2930	1255	2715
ATP6AP1L	134	140	128	63	107	65	35	8	43	27	42	87
ATP6AP2	1008	1565	1338	802	1042	1133	826	1071	2063	1928	766	1643
ATP6V0A1	1026	1296	1253	905	1435	1355	998	786	1424	1360	466	1041
ATP6V0A2	1431	1469	1323	933	1182	1142	559	649	1141	1103	426	891
ATP6V0A4	4	3	5	2	5	2	3	3	3	0	0	1
ATP6V0B	0	0	0	0	0	0	0	0	0	0	0	0
ATP6V0C	4	5	6	6	8	6	5	4	3	2	1	4
ATP6V0CP1	2	2	1	1	2	0	0	0	0	1	0	0
ATP6V0CP2	0	0	0	0	0	0	0	0	0	0	0	0
ATP6V0CP3	0	0	0	7	13	3	3	8	0	0	0	0
ATP6V0D1	719	1166	1068	928	1369	1409	975	1576	1541	1412	626	1431
ATP6V0D2	0	0	0	0	1	0	0	0	0	0	0	0
ATP6V0E1	629	895	679	562	502	511	374	539	1050	890	287	531
ATP6V0E1P1	1	0	2	0	1	1	2	0	0	0	0	0
ATP6V0E1P2	1	0	0	0	0	3	0	0	0	0	0	0
ATP6V0E1P3	0	1	0	1	0	1	0	0	0	0	0	0
ATP6V0E1P4	0	0	0	0	0	0	0	0	0	0	0	0
ATP6V0E2	747	663	721	540	1159	757	630	500	1074	1052	337	729
ATP6V0E2-AS1	25	17	16	7	28	18	7	1	6	21	5	19
ATP6V1A	1264	2022	1643	2015	2188	1900	1521	1855	2502	2348	1036	1970
ATP6V1B1	10	3	9	2	2	3	0	0	1	2	4	8
ATP6V1B1-AS1	1	0	0	0	0	0	0	0	0	0	0	0
ATP6V1B2	2475	3487	2982	2036	3032	2564	2524	2543	5534	5389	1797	3703
ATP6V1C1	697	1042	887	461	492	434	493	527	1280	1140	462	916
ATP6V1C2	33	55	36	26	77	137	61	24	24	28	18	29
ATP6V1D	757	1240	1005	1079	1787	1304	1411	1863	1694	1586	725	1535
ATP6V1E1	667	1177	891	599	633	728	701	731	1540	1455	467	926
ATP6V1E1P1	0	0	0	0	0	0	0	0	0	0	0	0
ATP6V1E2	35	74	73	42	38	31	3	7	64	64	44	84
ATP6V1F	323	405	446	277	452	304	399	340	569	543	231	471
ATP6V1FNB	31	21	11	12	26	26	8	5	8	8	9	17
ATP6V1G1	1468	2166	1926	1678	2159	1947	1882	2219	2550	2303	879	1713
ATP6V1G1P2	0	0	0	0	0	0	1	0	0	0	0	0
ATP6V1G1P3	0	0	1	1	0	0	0	0	0	0	0	0
ATP6V1G1P4	2	2	4	1	1	2	1	0	0	0	0	0
ATP6V1G1P6	0	0	0	0	1	0	0	0	0	0	0	0
ATP6V1G1P7	0	0	0	0	0	0	0	0	0	0	0	0
ATP6V1G2	0	0	0	0	0	0	0	0	0	0	0	0
ATP6V1G2-DDX39B	0	0	0	0	0	0	0	0	0	0	0	0
ATP6V1G3	0	0	0	0	0	0	0	0	0	0	0	0
ATP6V1H	534	807	684	493	542	548	530	691	1072	962	408	799
ATP7A	390	690	516	234	582	759	735	565	654	599	210	421
ATP7B	272	576	531	645	1083	729	482	369	524	501	278	600
ATP8A1	1139	925	781	607	703	607	693	342	432	389	400	799
ATP8A2	155	238	183	109	241	526	156	86	336	321	52	116
ATP8A2P2	4	1	3	1	4	2	2	1	2	1	0	2
ATP8A2P3	0	0	0	0	0	0	0	0	0	0	0	0
ATP8B1	18	38	34	2	7	8	2	1	10	8	0	3
ATP8B2	0	0	0	0	0	0	0	0	0	0	0	0
ATP8B3	27	47	38	40	175	24	44	41	3	12	14	20
ATP8B4	2	2	1	34	15	27	39	35	2	1	1	1
ATP8B5P	7	6	4	7	3	1	2	0	1	2	0	0
ATP9A	3761	5028	4332	1239	4393	4657	5628	2204	3971	3887	1549	3304
ATP9B	555	671	618	595	873	570	552	363	419	390	179	372
ATPAF1	0	0	0	0	0	0	0	0	0	0	0	0
ATPAF2	298	380	371	251	477	324	331	198	325	326	142	306
ATR	968	1318	1045	791	1277	694	740	740	916	898	356	750
ATRAID	778	989	822	760	880	465	554	524	949	834	447	997
ATRIP	413	345	277	263	432	264	211	169	314	312	164	333
ATRN	1998	2460	2123	2063	2622	2473	1944	1862	2291	2131	1016	2165
ATRNL1	444	553	520	588	753	720	492	592	418	367	208	417
ATRX	3476	4928	4422	3512	5315	4686	2480	2792	3882	3646	1480	2852
ATXN1	104	553	464	130	189	531	455	312	903	847	86	193
ATXN10	3655	4497	3909	3769	5990	4045	4003	4174	5935	5637	2251	4789
ATXN1L	1226	1606	1480	1436	1638	1433	1139	1193	1511	1355	536	1193
ATXN2	1169	1403	1153	976	1541	1303	1049	992	1162	1151	425	977
ATXN2-AS	7	6	5	3	8	1	1	2	2	3	0	4
ATXN2L	3816	3855	3691	3148	4265	2920	2410	3071	4311	4082	1980	4149
ATXN3	463	623	569	437	548	318	423	333	415	416	240	447
ATXN3L	0	0	0	0	0	0	0	0	0	0	0	0
ATXN7	1013	1073	923	675	1073	958	651	481	575	524	196	418
ATXN7L1	252	505	444	489	738	520	271	563	301	267	191	410
ATXN7L2	0	0	0	0	0	0	0	0	0	0	0	0
ATXN7L3	1790	2394	2259	2078	2722	2399	2221	2067	2857	2724	1181	2573
ATXN7L3B	3905	4714	4192	3216	5484	3667	3237	3552	4744	4349	2574	5464
ATXN8OS	0	0	0	0	0	0	0	0	1	0	0	1
AUH	119	134	120	112	142	80	143	70	91	88	36	96
AUNIP	0	0	0	0	0	0	0	0	0	0	0	0
AUP1	1286	1403	1239	887	1320	1212	1010	1047	1582	1528	566	1176
AURKA	807	1192	1071	1297	1648	424	838	1076	1300	1242	515	1130
AURKAIP1	0	0	0	0	0	0	0	0	0	0	0	0
AURKAPS1	0	0	0	0	0	0	0	0	0	0	0	0
AURKAPS2	0	0	0	0	0	0	0	0	0	0	0	0
AURKB	1245	1542	1479	1235	2034	455	1158	1245	1366	1290	888	1950
AURKC	5	17	10	7	7	7	10	4	8	10	2	8
AUTS2	7327	7036	6523	5108	4801	5112	4404	5982	5187	4952	3380	6829
AVEN	319	499	495	1142	1200	653	412	781	479	444	196	357
AVIL	114	150	115	26	122	141	82	53	63	64	35	56
AVL9	1127	1661	1435	858	1456	1462	1296	947	2123	1988	684	1387
AVP	0	0	0	0	4	1	3	1	0	0	0	0
AVPI1	24	24	34	71	44	37	53	22	19	18	7	10
AVPR1A	5	12	8	0	5	0	0	3	6	5	1	1
AVPR1B	0	0	0	0	0	0	0	0	0	0	0	0
AVPR2	5	0	3	0	3	1	1	3	1	1	2	1
AWAT1	2	4	1	0	0	0	1	0	0	0	0	0
AWAT2	0	4	3	0	1	1	2	2	2	2	3	5
AXDND1	0	0	0	0	0	0	0	0	0	0	0	0
AXIN1	595	669	673	851	1176	1026	696	612	862	798	311	695
AXIN2	1316	784	745	877	2405	2183	400	1310	527	507	923	2039
AXL	256	1304	1044	1111	906	945	369	662	808	792	202	429
AZGP1	0	0	0	0	0	0	0	0	0	0	0	2
AZGP1P1	1	0	0	1	0	0	1	1	0	0	0	0
AZGP1P2	0	0	0	0	0	1	0	0	0	0	0	0
AZI2	312	510	444	345	547	443	459	415	501	515	211	455
AZIN1	4562	5199	4461	4539	5013	4435	3719	4690	6547	6124	2386	4857
AZIN1-AS1	41	49	47	26	55	23	23	15	29	23	15	25
AZIN2	0	0	0	0	0	0	0	0	0	0	0	0
AZU1	28	24	26	18	57	33	42	8	5	5	7	15
AZU1P1	0	0	0	0	0	0	0	0	0	0	0	0
B2M	630	2019	1553	853	1363	1283	1421	1737	2497	2332	551	1052
B3GALNT1	22	270	203	184	439	245	33	80	196	191	22	47
B3GALNT1P1	1	1	1	0	2	1	2	0	0	2	0	0
B3GALNT2	0	0	0	0	0	0	0	0	0	0	0	0
B3GALNT2P1	0	0	0	2	0	0	0	1	1	0	0	0
B3GALT1	94	378	308	437	221	458	512	575	339	292	205	417
B3GALT2	0	0	0	0	0	0	0	0	0	0	0	0
B3GALT4	0	0	0	0	0	0	0	0	0	0	0	0
B3GALT5	178	320	254	289	446	230	157	112	183	173	118	213
B3GALT5-AS1	16	33	26	9	5	3	11	2	15	22	7	27
B3GALT6	0	0	0	0	0	0	0	0	0	0	0	0
B3GAT1	1501	1319	1327	736	1034	1286	2013	391	1945	1879	680	1523
B3GAT2	508	285	251	20	45	66	579	55	67	51	20	62
B3GAT3	508	554	585	409	641	626	535	386	768	709	270	565
B3GAT3P1	10	14	11	31	37	23	22	22	17	9	4	10
B3GLCT	454	800	629	392	926	996	2659	1327	1631	1494	386	687
B3GNT10	113	102	99	76	102	40	56	52	109	94	74	152
B3GNT2	109	248	207	479	258	213	118	301	777	649	67	151
B3GNT2P1	0	0	0	0	0	0	0	0	0	1	0	0
B3GNT3	0	1	0	2	2	0	0	1	0	0	1	2
B3GNT4	13	12	11	7	13	16	13	17	9	12	1	6
B3GNT5	1068	1026	763	268	1019	631	701	585	967	919	522	1025
B3GNT6	0	2	0	2	1	0	0	0	1	0	0	0
B3GNT7	15	11	10	34	11	9	5	18	10	3	5	13
B3GNT8	7	24	22	32	28	29	10	19	9	9	6	26
B3GNT9	5	43	22	18	32	43	10	9	6	12	4	13
B3GNTL1	104	108	96	87	119	97	36	49	45	51	28	62
B3GNTL1P1	0	0	0	0	0	0	0	0	0	0	0	0
B3GNTL1P2	0	0	0	0	0	0	0	0	0	0	0	0
B4GALNT1	263	389	390	32	148	372	304	124	563	510	237	515
B4GALNT2	0	2	4	0	0	0	0	1	0	0	0	1
B4GALNT2P1	0	0	0	0	0	0	0	0	0	0	0	0
B4GALNT3	159	96	95	257	54	56	97	12	265	264	20	32
B4GALNT4	1837	1961	2407	1284	2102	1706	1599	674	2386	2337	691	1527
B4GALT1	203	1078	872	430	684	891	301	827	577	563	194	402
B4GALT1-AS1	1	5	5	1	4	1	0	5	2	1	1	3
B4GALT2	0	0	0	0	0	0	0	0	0	0	0	0
B4GALT3	0	0	0	0	0	0	0	0	0	0	0	0
B4GALT4	125	339	275	267	285	288	289	186	303	246	67	138
B4GALT4-AS1	1	0	0	0	0	2	0	0	0	1	0	0
B4GALT5	1730	2795	2412	3354	3604	3037	1875	2450	5206	4904	1549	3303
B4GALT6	571	786	600	786	668	368	667	577	410	433	254	499
B4GALT7	348	408	436	308	508	383	393	291	360	329	144	350
B4GAT1	729	846	871	877	1481	994	972	1067	1437	1346	508	1095
B9D1	181	244	227	266	429	260	188	244	208	226	124	275
B9D2	58	65	81	58	87	45	52	44	77	68	29	54
BAALC	221	1885	1896	106	1223	714	2088	1188	2504	2260	1308	2810
BAALC-AS1	10	44	37	10	35	26	23	27	33	36	19	50
BAALC-AS2	3	12	7	1	7	6	26	5	4	11	1	7
BAAT	10	14	8	9	18	15	2	13	18	7	6	8
BAATP1	0	0	1	0	0	1	0	0	0	0	0	0
BABAM1	302	378	396	385	539	264	342	421	408	404	155	314
BABAM2	300	491	359	385	461	250	407	416	430	407	280	545
BACE1	1485	1718	1541	786	1536	1722	1281	1061	1808	1669	614	1166
BACE2	312	521	485	298	583	497	561	531	514	439	151	363
BACE2-IT1	3	0	4	0	0	1	1	0	0	0	0	0
BACH1	1430	1966	1591	1651	1997	1294	1638	1818	2926	2715	911	1794
BACH1-AS1	3	5	1	2	0	2	0	0	1	1	0	1
BACH1-IT1	20	18	24	13	15	13	10	8	24	13	3	6
BACH1-IT2	7	8	10	3	4	8	1	1	2	3	1	1
BACH1-IT3	3	1	1	0	2	1	0	0	0	0	0	0
BACH2	1067	1375	1253	397	639	1176	898	385	823	767	572	1062
BAD	145	267	265	110	293	163	343	290	347	331	125	301
BAG1	626	766	676	312	653	341	352	546	750	721	279	541
BAG2	236	380	333	319	402	217	144	281	264	266	103	226
BAG3	348	808	745	626	1023	881	443	731	944	905	218	544
BAG4	678	727	618	439	514	429	366	437	682	673	409	793
BAG5	1392	1781	1528	1138	1758	1257	959	1465	2522	2278	878	1811
BAG6	0	0	0	0.142857	0	0	0.142857	0	0	0	0	0
BAGE2	0	1	0	1	0	0	1	0	0	0	0	0
BAHCC1	0	0	0	0	0	0	0	0	0	0	0	0
BAHD1	1197	1069	1035	549	799	841	1132	616	1214	1243	389	840
BAIAP2	1414	972	1009	359	667	993	534	476	1157	1157	316	695
BAIAP2-DT	1150	978	993	220	675	844	322	160	1248	1187	573	1213
BAIAP2L1	50	193	141	342	298	101	66	97	38	35	54	130
BAIAP2L2	14	25	30	65	65	43	19	15	9	7	3	4
BAIAP3	567	402	471	93	394	303	185	150	151	158	166	413
BAK1	278	382	375	211	293	242	211	230	465	432	154	312
BAK1P1	42	21	39	115	145	96	103	136	48	37	17	32
BAK1P2	0	1	0	0	0	0	1	0	0	0	0	0
BAMBI	74	869	675	89	1019	1272	69	548	83	63	78	134
BANF1	1278	1533	1444	1199	1783	1014	1490	1598	2225	2170	992	1935
BANF1P1	0	0	2	0	0	0	0	0	0	0	0	0
BANF1P2	3	5	1	2	1	1	0	1	2	4	1	2
BANF1P3	212	217	237	215	376	170	197	247	336	287	157	315
BANF1P4	0	0	0	0	0	0	0	0	0	0	0	0
BANF1P5	0	0	0	0	1	0	0	0	0	0	0	0
BANF2	0	0	0	0	0	0	0	0	0	0	0	0
BANK1	1	4	2	32	1	45	0	0	1	1	0	0
BANP	250	318	336	201	410	241	206	125	180	180	114	201
BAP1	2001	2475	2340	1987	2887	1893	1942	1840	2555	2450	1063	2292
BARD1	829	1076	898	744	1051	386	879	941	920	894	510	1004
BARHL1	0	19	20	1	14	112	1	6	2	1	36	102
BARHL2	0	0	0	0	0	0	0	0	0	0	0	0
BARX1	0	7	4	15	38	12	26	15	0	1	7	11
BARX1-DT	0	0	0	0	8	2	1	0	0	1	0	0
BARX2	1	9	9	2	0	1	0	0	2	0	0	1
BASP1	3317	4527	4746	2301	5048	4040	3583	1931	5689	5563	2806	6275
BASP1-AS1	24	24	15	18	45	35	28	7	20	15	12	27
BASP1P1	58	93	87	12	19	14	33	5	1	0	1	8
BATF	0	0	0	1	0	0	0	1	0	0	0	0
BATF2	0	6	5	12	8	2	0	0	0	0	2	4
BATF3	0	0	0	0	0	0	0	0	0	0	0	0
BAX	1258	1502	1611	1246	948	678	874	1053	1748	1634	681	1478
BAZ1A	2345	2409	2088	931	2734	1895	1648	1230	2796	2633	1028	2077
BAZ1B	7478	7769	6462	5885	9184	5189	5354	5109	7122	6502	3163	6382
BAZ2A	3616	4698	4337	5299	4590	3225	3049	2787	3859	3515	1766	3765
BAZ2B	1793	3137	2777	2259	2411	1777	2240	1196	1979	1823	821	1658
BBC3	359	286	389	203	116	70	313	191	233	250	129	389
BBIP1	439	622	510	242	417	286	395	230	305	353	121	247
BBIP1P1	1	0	0	0	0	0	0	0	0	0	0	0
BBOF1	38	42	42	21	112	53	11	26	25	30	19	44
BBOX1	0	14	9	0	4	6	1	12	160	149	2	5
BBOX1-AS1	1	6	7	1	6	7	3	7	4	3	0	2
BBS1	58	54	55	34	81	61	41	23	17	11	8	20
BBS10	515	614	471	412	664	335	475	302	556	468	262	539
BBS12	103	139	117	205	373	234	223	351	141	103	85	178
BBS2	710	1159	1038	623	1382	737	771	600	713	697	465	941
BBS4	606	949	790	661	1337	598	681	484	792	684	538	1189
BBS5	48	83	96	33	86	48	45	41	60	51	30	72
BBS7	340	507	425	350	471	348	425	380	500	456	201	364
BBS9	258	376	283	485	459	200	669	578	428	384	190	474
BBX	1010	1939	1804	1642	1815	1071	1581	1524	2264	2077	940	1868
BCAM	291	201	238	463	236	251	86	204	146	117	88	225
BCAN	0	0	0	0	0	0	0	0	0	0	0	0
BCAP29	590	787	645	484	607	514	584	713	1166	1119	417	829
BCAP31	996	1582	1454	1151	1564	1402	1016	1170	2556	2380	820	1718
BCAP31P1	0	0	0	0	0	0	0	0	0	0	0	0
BCAP31P2	0	0	0	0	0	0	0	0	0	0	0	0
BCAR1	1348	3103	3050	1952	1964	2628	1350	1601	3161	3206	767	1775
BCAR1P1	0	0	0	1	1	1	0	1	0	0	0	0
BCAR1P2	0	0	0	3	2	5	5	2	0	0	0	0
BCAR3	0	0	0	0	0	0	0	0	0	0	0	0
BCAR4	1	0	0	1	2	2	0	0	0	0	0	0
BCAS1	1	10	11	13	25	15	16	6	3	2	0	0
BCAS2	0	0	0	0	0	0	0	0	0	0	0	0
BCAS2P1	0	0	0	0	0	1	0	0	0	0	0	0
BCAS2P2	0	0	0	0	0	0	0	0	0	0	0	0
BCAS2P3	0	0	0	0	0	0	0	0	0	0	0	0
BCAS3	152	334	273	146	132	180	182	110	250	243	140	259
[truncated: 33,752 more rows]

## Sheet: NPC TPM normalized counts
Gene_Symbol	Adrc_c3	Adrc_c1	Adrc_c2	Bono_01086_c1	Bono_05253_c7B	Bono_05253_C8b	Chimp_00818_c5	Chimp_00818_c8	wt126_c5	wt126_c8	wt33_c1	wt33_c7
A1BG	0.937914	1.49572	1.17876	0	0.239162	0.489341	0	0	0.788194	1.01669	0.382945	0.449231
A1BG-AS1	1.89215	2.43721	2.24821	0.900349	2.34263	2.67056	1.49072	0.640174	2.08275	2.02974	1.25483	1.94711
A1CF	0.183123	0.0577087	0.185195	0	0.0821905	0	0	0	0.0557382	0.0296917	0	0
A2M	4.21956	6.14521	5.91019	3.42432	5.77621	7.27301	5.33861	5.2634	8.36064	8.36385	7.07551	7.18049
A2M-AS1	0.895393	0.995844	0.255129	0.653117	1.21705	0.585573	0.419802	0	0.222673	0.234136	0	0.0708341
A2ML1	0.583423	0.515418	0.73165	0.36107	0.646556	0.427984	0	0	0.0728708	0.149772	0.33342	0.169891
A2ML1-AS1	0	0	0	0	0	0	0	0	0	0	0	0
A2ML1-AS2	0	0	0	0	0	0	0	0	0	0	0	0
A2MP1	0.910331	0.826614	0.579653	0.286341	0.612692	0.438812	0.281954	0.202815	0	0.079023	0.181184	0.174587
A3GALT2	0	0	0	0	0	0	0	0	0	0	0	0
A4GALT	0.121833	2.1976	2.36784	1.5963	0.466435	0.597303	0.683036	1.29385	0.469572	0.491757	1.5512	1.3486
A4GNT	0	0.146666	0	0	0	0	0	0.101764	0	0	0.175789	0.169378
AAAS	7.58314	7.22627	7.22749	7.1497	7.28792	6.79232	6.88017	7.02216	7.01922	7.00291	7.49024	7.49002
AACS	5.36325	5.33896	5.42777	5.09942	5.61476	5.37666	4.6511	5.1253	4.692	4.69676	4.61166	4.52862
AACSP1	0.770578	0.31256	0.519049	0	0.245289	0.0871343	0	0	0.0658449	0.135673	0	0.0790518
AADAC	0	0.111389	0	0	0	0	0	0.150094	0	0.113427	0	0
AADACL2	0	0	0	0	0	0	0	0	0.0210318	0	0	0
AADACL2-AS1	0	0	0	0	0	0	0	0	0	0	0	0
AADACL3	0	0	0	0	0	0	0	0	0	0	0	0
AADACL4	0	0	0	0	0	0	0	0	0	0	0	0
AADACP1	0	0	0	0	0	0	0	0	0	0	0	0
AADAT	5.94448	5.83131	5.85211	5.31814	5.99213	5.56168	5.74701	5.48383	5.03252	5.15749	5.17974	5.32287
AAED1	2.03978	2.39211	2.04252	3.40801	2.28016	2.48892	2.99534	2.91261	1.85042	1.87232	1.19308	1.63815
AAGAB	6.8228	6.94969	6.89833	7.1583	7.51009	7.02234	6.89702	7.59744	7.26879	7.24516	7.25747	7.14013
AAK1	4.69694	4.85718	4.86471	4.08462	4.44306	5.52828	4.76103	4.04316	4.3621	4.39218	4.34267	4.23846
AAMDC	3.56598	3.54556	4.09172	3.96194	3.92775	4.11394	4.0377	4.04399	4.31027	4.24943	3.75756	3.59333
AAMP	7.09839	7.05133	7.15985	6.98578	6.90168	6.94339	6.58013	6.82488	6.95393	7.0073	7.03313	6.98956
AANAT	0	0.346246	0.590487	0.676978	0.759318	0.158786	0.436389	0.799937	0.33549	0.546641	0	0
AAR2	5.76014	5.74594	5.65964	5.46684	5.44835	5.46111	5.09923	5.7185	5.8276	5.77495	5.88583	5.97531
AARD	0.238327	0.857969	1.14531	1.17345	0.256428	0.231741	0	0.127613	0.477264	0.756982	0.86386	0.558683
AARS	8.34968	8.18912	8.14543	9.02043	8.636	8.49337	8.72097	8.66952	8.06737	7.99954	8.56149	8.51993
AARS2	5.3858	5.00621	5.16329	5.10291	5.1084	4.33133	4.63983	4.24753	4.67319	4.5987	4.74441	4.77829
AARSD1	3.04504	2.21586	2.95328	2.39821	2.7883	3.06998	2.32679	1.54363	0.961506	1.28026	1.43186	1.39633
AARSP1	0	0	0	0	0	0	0	0	0	0	0	0
AASDH	4.24074	4.10742	3.95794	4.68791	4.89585	4.54736	4.44238	3.48123	3.37582	3.42582	4.06916	3.96272
AASDHPPT	6.53057	6.45419	6.46311	6.37354	6.61199	6.79642	6.61335	6.70049	6.53828	6.54893	6.84542	6.67926
AASS	6.58087	6.2933	6.26261	6.08278	6.06458	5.12591	5.21216	4.19962	5.04379	4.91286	5.52653	5.5152
AATBC	3.68854	1.15453	1.52911	0.4916	0.793991	1.2211	1.5587	1.06977	0.332137	0.303659	0.128027	0.342138
AATK	3.46091	2.93623	3.29176	1.96287	2.07296	2.80251	2.75641	1.64849	2.11069	2.2001	2.6553	2.656
ABAT	8.56938	8.12675	8.17981	5.58222	7.56966	6.46274	8.28503	6.30897	7.63829	7.56165	8.0575	8.00693
ABCA1	5.452	5.6742	5.64247	4.7336	4.59102	5.73613	4.65561	4.69703	6.83977	6.83576	4.80446	4.62775
ABCA10	0.264244	0.649157	0.42121	0.0706328	0.407635	1.05135	0.135748	0.331975	0.286158	0.345089	0.126643	0.234388
ABCA11P	1.576	2.31711	1.87239	1.64388	1.90881	1.71287	1.693	1.37126	1.76677	1.65182	1.87962	1.70229
ABCA12	0.184438	0.59841	0.488058	0.268146	0.219204	0.261162	0.0934764	0.129114	0.628324	0.413331	0.770183	0.421272
ABCA13	1.46795	0.834524	0.781182	0.679624	0.650829	0.836872	0.63299	1.89436	0.430566	0.467929	1.04427	0.975666
ABCA17P	0.964158	0.675725	1.09502	0.21195	0.754044	0.691524	0.108079	0.11317	0.23018	0.512111	1.10934	0.70125
ABCA2	4.88491	4.88185	5.09488	4.80292	5.69538	5.96103	5.97251	5.09975	4.39157	4.34988	4.57443	4.61768
ABCA3	5.22016	4.83091	5.03004	3.45876	4.53746	5.03704	5.21157	4.77552	6.01238	6.04219	5.69224	5.76908
ABCA4	0	0	0	0	0	0	0	0	0	0	0	0
ABCA5	3.44376	4.26246	4.20982	1.60065	1.65574	2.97085	2.10923	2.7389	3.72377	3.70218	2.53728	2.69838
ABCA6	0	0.138618	0.104627	0	0.0457125	0.176035	0.0618107	0.243274	0.13401	0.0485938	0	0.108718
ABCA7	4.15043	3.87922	4.12314	3.89426	4.05194	4.16908	4.06905	3.89865	3.3231	3.32029	4.2831	4.00349
ABCA8	0.509071	2.32977	2.35161	0.144864	0.966888	5.45091	1.57195	2.80555	2.67537	2.81849	2.74366	2.42314
ABCA9	0.2213	1.05878	1.28972	0.220997	0.602782	1.52421	2.27848	1.37483	0.111592	0.117569	0.853737	1.01326
ABCA9-AS1	0	0	0	0	0	0	0	0	0	0	0	0
ABCB1	2.71977	4.3947	4.24265	0.493903	1.02368	1.25592	1.04984	2.23849	4.26652	4.1456	2.16467	1.97466
ABCB10	0	0	0	0	0	0	0	0	0	0	0	0
ABCB10P3	0	0	0	0.0813174	0	0	0	0	0	0	0	0
ABCB10P4	0	0	0	0	0	0	0	0	0	0	0	0
ABCB11	0.0752583	0.265256	0.239583	0.458689	0.107446	0.0730634	0.0739143	0	0.159492	0	0	0
ABCB4	1.16603	2.56368	2.45843	0.670363	1.90185	0.706727	0.991715	1.06899	0.929889	1.12641	1.33006	1.13466
ABCB5	0.13544	0.28996	0.320815	0.316962	0.582472	0.563078	0.420277	0	0.147214	0.053538	0.124137	0.0610032
ABCB6	3.65577	2.87057	2.68847	2.56969	3.50386	4.08364	3.47293	2.8957	1.89395	2.06284	1.59765	1.76168
ABCB7	5.0296	4.88517	4.83842	5.43742	5.22785	4.60604	5.226	4.95421	4.59733	4.52896	4.75682	4.67953
ABCB8	5.74821	5.57631	5.53766	5.82074	6.03368	6.14647	5.34975	5.71562	5.25538	5.36934	5.37987	5.3321
ABCB9	3.33609	3.06698	3.25518	2.19064	2.70694	3.04655	3.18332	2.13097	3.10169	2.99014	2.80593	3.16754
ABCC1	4.42761	5.31474	5.33026	5.36038	5.02225	4.73837	5.00202	4.57474	4.75997	4.75614	4.94781	5.11055
ABCC10	5.18352	5.35804	5.46421	4.88499	5.14767	5.56932	5.42961	5.0635	4.56568	4.67849	4.66037	4.6926
ABCC11	0.286615	0.412907	0.332847	0.0619696	0.212464	0.0602416	0.175619	0.0638662	0.0894525	0.0942821	0.11137	0.207022
ABCC12	0	0	0	0.186906	0	0.123782	0	0	0	0	0	0
ABCC13	0	0	0.114984	0	0.0503396	0	0	0	0	0	0	0
ABCC2	0	0	0	0	0	0	0	0	0	0	0	0
ABCC3	0.105484	0.156229	0.4004	0.813465	0.578086	4.52831	0.532858	1.40074	0.471305	0.0817122	0	0.180331
ABCC4	5.36242	4.69458	4.47656	4.5802	4.7449	4.982	4.28763	4.66663	4.86613	4.92608	4.08107	4.01408
ABCC5	6.39227	6.19977	6.23507	6.16025	6.03332	6.63126	5.53082	4.92702	4.64022	4.60297	5.14733	5.04464
ABCC5-AS1	0.342554	0	0.538093	0	0	0	0	0	0	0	0	0
ABCC6	0.532387	0.957629	1.06462	1.47645	0.40296	0.965349	0.766408	0.545576	0.176199	0.269898	0.11302	0.160287
ABCC6P1	0.242764	0.351975	0.471334	0.543462	0.179258	0	0	0.249399	0.0931169	0.0981378	0	0.111586
ABCC6P2	0	0	0	0	0	0	0	0	0	0	0	0
ABCC8	1.1732	0.798437	0.994492	1.85758	1.56258	2.37445	2.3883	0.977717	0.936033	1.23628	1.05255	0.895732
ABCC9	3.26843	3.64097	3.54132	1.22574	2.94302	3.03418	5.0635	3.9764	3.31918	3.35181	3.4792	3.26564
ABCD1	3.55921	3.78766	3.85191	3.21841	4.8679	3.87576	2.11182	1.88222	3.00515	3.30497	3.99396	4.03632
ABCD1P2	0	0	0	0	0	0	0	0	0	0	0	0
ABCD1P3	0	0	0	0	0	0	0	0	0	0	0	0
ABCD1P4	0	0	0	0	0	0	0	0	0	0	0	0
ABCD1P5	0	0	0	0	0	0	0	0	0	0	0	0
ABCD2	0.682107	0.511289	0.47597	0.240102	0.788548	1.44367	0.903293	1.13976	0.781072	0.681391	0.599363	0.298524
ABCD3	0	0	0	0	0	0	0	0	0	0	0	0
ABCD4	6.90251	6.95891	6.99776	6.39098	6.46696	6.20585	6.53472	5.30914	5.97926	5.99425	6.30947	6.32714
ABCE1	7.69747	7.36627	7.23375	7.42923	7.08033	7.28046	6.92045	7.43824	7.65516	7.67226	7.61573	7.50419
ABCF1	0	0	0	0	0	0	0	0	0	0	0	0
ABCF2	7.42846	6.9576	6.90509	6.77811	6.81685	6.78436	5.98079	6.80361	7.03667	6.97765	6.77761	6.77902
ABCF2P1	1.23048	0.816637	0.843907	0.620854	0.706502	0.886761	0.481854	0.873354	0.753442	0.601399	1.15652	1.12544
ABCF2P2	0	0	0	0.509955	0	0	0	0	0	0	0	0
ABCF3	6.70931	6.41854	6.52202	6.38721	6.49414	6.65537	6.09819	6.35604	6.19145	6.16311	6.12201	6.08235
ABCG1	1.79538	2.86254	2.84139	1.7296	3.21738	2.62894	1.55126	3.11865	3.25548	3.46894	4.01726	4.11531
ABCG2	3.07309	2.20986	1.82193	2.29352	0.520133	0	0.528767	0.648533	1.3605	1.27752	1.00456	0.652295
ABCG4	1.04181	1.32907	1.26902	0.638253	1.36123	1.3605	2.48421	0.939726	0.756449	0.752719	0.49261	0.621033
ABCG5	0.353723	0.0973713	0.108508	0.501988	0.738681	0.622074	1.2131	0.695934	0.09409	0.0504326	0	0.112745
ABCG8	0.0478488	0.0362184	0.079814	0.0477791	0	0	0	0	0.0349729	0	0	0
ABHD1	0.798954	0.431454	0.628514	0.943682	0.737819	0.621321	0.861615	0.131237	0.343881	0.191676	0.744511	0.40561
ABHD10	6.16453	6.3262	6.23569	5.96411	5.95098	5.55263	6.20821	6.42586	6.40284	6.37041	6.84939	6.8829
ABHD11	4.41384	4.54257	4.61226	5.61244	5.82813	5.52266	5.17266	5.53014	4.87647	5.02824	4.85208	4.58344
ABHD11-AS1	0.31783	0.245856	1.02806	0.577421	0.918105	0.309273	0	0.592233	0.237966	0	0.536034	0
ABHD12	6.9624	6.6667	6.7188	6.60343	6.88766	6.45782	6.90949	6.99509	6.58582	6.55594	6.40059	6.64686
ABHD12B	0.47548	0.667753	0	1.1807	0.827852	1.27509	1.67968	0.92941	0.360706	0.378398	0.236574	0.329932
ABHD13	3.52968	3.55983	3.48638	3.59944	3.362	3.78094	3.72299	3.9587	3.75384	3.71365	3.70937	3.75954
ABHD14A	3.53481	3.85985	3.8297	4.33448	4.99952	4.74893	4.816	4.95876	3.53387	3.53982	3.94833	3.84633
ABHD14A-ACY1	0.0914332	0.135731	0.221002	0.25821	0.0665857	0.592415	0.32989	0	0.0670985	0	0	0.0805498
ABHD14B	2.29603	2.85955	2.68988	2.36299	2.53175	2.47725	1.7103	1.21106	2.00721	1.56664	2.57407	2.47332
ABHD15	1.6801	1.52254	1.82294	1.51189	1.79731	1.82616	2.19299	2.46053	2.30642	2.21906	1.9542	2.20907
ABHD15-AS1	0	0	0	0	0	0	0	0	0	0	0	0
ABHD16A	0	0	0	0	0	0	0	0	0	0	0	0
ABHD16B	3.01457	2.80196	3.24193	2.42684	2.34415	2.41529	2.67336	2.01376	2.14894	2.43396	2.40862	2.64451
ABHD17A	4.5732	4.19408	4.59873	3.62485	3.61182	4.09504	4.02362	3.19909	3.62222	3.60273	3.45995	3.76161
ABHD17AP1	0	0	0	0	0	0	0	0	0	0	0	0
ABHD17AP3	0	0	0	0	0	0	0	0	0	0	0	0
ABHD17AP4	0	0	0.159136	0	0	0	0	0	0	0	0	0
ABHD17AP5	0	0	0	0	0	0	0	0	0	0	0	0
ABHD17AP6	0	0	0	0.972126	0.902405	1.19202	1.40852	0.802288	0	0	0	0
ABHD17AP7	0	0	0	0	0	0	0	0	0	0	0	0
ABHD17AP8	0	0	0	0	0	0	0	0	0	0	0	0
ABHD17AP9	0	0	0	0	0	0	0	0	0	0	0	0
ABHD17B	5.78245	5.50338	5.59735	6.0862	5.52143	5.11029	5.51782	5.94937	5.72652	5.72371	6.29909	6.27994
ABHD17C	5.43017	5.46981	5.42373	5.01896	5.39531	5.42867	5.89811	5.99907	6.23197	6.17761	5.9247	5.78318
ABHD18	3.44855	3.51011	3.33832	3.38662	3.52342	3.24121	3.40663	3.00945	2.62703	2.70055	3.05448	2.80954
ABHD2	6.90502	6.78014	6.70602	6.28203	6.82288	7.75388	7.10822	6.96759	7.00135	6.89214	6.76999	6.83243
ABHD3	6.83196	5.10728	5.10397	2.88028	3.18105	2.76052	6.2492	3.54223	5.00742	5.1171	4.16794	4.39138
ABHD4	4.89286	5.52058	5.42929	6.93506	6.24726	6.52106	6.40532	7.2387	5.70464	5.46205	6.15086	6.24345
ABHD5	3.85379	4.04532	3.96519	4.45721	5.03977	4.99837	4.48816	4.72219	3.82017	3.88781	4.12655	3.89254
ABHD6	4.33036	3.12992	3.39548	4.16736	3.52261	5.25957	2.59656	2.36302	3.43869	3.43173	3.65934	3.40807
ABHD8	3.82131	3.79797	4.02964	5.07859	5.20231	4.47745	4.99874	4.45249	3.57576	3.64766	4.24702	4.13522
ABI1	4.65164	5.05159	4.86554	4.92645	4.80088	5.1842	4.90079	5.06514	5.14118	5.07259	4.86211	4.83834
ABI1P1	0	0	0.130468	0	0	0	0	0.157774	0.113245	0	0	0
ABI2	7.84675	7.84745	7.8754	7.70254	7.70893	7.9095	8.07181	8.21456	8.06029	8.03282	8.26271	8.22359
ABI3	0	2.64029	2.87152	1.45065	0.0921513	0.773185	0	0.12972	0.0928547	0	0.41535	0
ABI3BP	0.909326	1.33495	1.22227	0.609869	0.651305	1.96217	1.44581	2.02667	2.06864	2.1725	0.566584	0.760117
ABL1	6.94518	7.09193	7.15141	7.31337	6.98288	6.87088	6.93778	6.93563	7.00238	7.05981	7.15526	7.20267
ABL2	0	0	0	0	0	0	0	0	0	0	0	0
ABLIM1	6.31738	7.02591	6.93341	6.61193	7.21811	7.48583	6.91678	7.28807	6.88995	6.84271	7.02674	7.00533
ABLIM2	3.15217	2.68635	2.89652	1.11731	1.58617	2.10057	3.25278	2.20728	1.88404	1.86859	2.09212	2.32283
ABLIM3	1.03049	2.38005	2.02785	0.392157	0.956789	1.59602	0.821887	0.343054	0.382378	0.604713	0.465468	0.588146
ABO	0.0861085	0.354107	0.446885	0.796552	1.94175	1.59863	0.446	0.0885941	0	0	0.153537	0
ABR	7.12215	7.26916	7.33225	7.45446	8.26076	7.93529	8.2449	7.95557	7.18898	7.21703	7.34611	7.4031
ABRA	0.125977	0	0	0.495696	0.299317	0.572254	0.181881	0.0662352	0	0	0	0
ABRACL	6.13683	6.42008	6.27176	6.91895	6.45789	5.95232	6.30305	6.50045	6.27583	6.34527	6.12504	6.21446
ABRAXAS1	3.16863	3.81862	3.66341	4.23323	4.00588	3.18774	3.22558	3.8415	3.50994	3.58838	4.11671	4.09094
ABRAXAS2	4.32411	4.35593	4.24781	4.37553	4.23983	4.41795	4.41768	4.60645	4.49896	4.45792	4.50015	4.36554
ABT1	4.93851	4.74943	4.94988	4.47211	4.60614	4.2215	4.12462	4.49506	4.54408	4.61526	5.09386	4.98176
ABT1P1	0	0	0	0	0	0	0	0	0	0	0	0
ABTB1	1.87486	3.08883	3.30005	2.83321	3.06741	3.96148	3.83477	3.05754	1.35212	1.50813	2.80883	2.67463
ABTB2	4.56748	4.84083	4.92	4.94021	3.57928	4.32827	6.03921	5.83063	6.36144	6.29698	5.45868	5.43442
ACAA1	5.21958	5.3059	5.43197	4.8202	5.23455	5.51153	5.23009	5.01111	4.64523	4.71646	4.33376	4.56139
ACAA2	6.20855	6.39389	6.27756	6.45017	6.87187	5.61667	6.66939	6.74002	6.05842	6.05209	6.84493	6.87436
ACACB	3.82793	4.07795	4.04858	3.72863	4.69001	3.03377	4.19928	3.50468	2.48991	2.80282	3.72009	3.82486
ACAD10	6.0414	5.59385	5.71665	3.56005	4.83876	4.08363	4.61427	3.73054	4.36679	4.51042	4.87489	4.90444
ACAD11	0.327961	0.0677824	0.215924	0.173038	0.186755	0.0866492	0	0.259574	0.0654757	0.0690416	0.158989	0.153158
ACAD8	6.00119	5.49779	5.67089	5.05582	5.09846	5.09246	4.58996	3.88859	5.1357	5.06674	5.4202	5.46295
ACAD9	6.13366	6.08236	6.02341	5.7922	6.12994	5.5195	5.22208	5.37003	5.52858	5.55853	5.47922	5.59424
ACADL	0.357484	0.710125	0.706996	0.553808	2.85308	2.34815	2.04559	1.68704	0.423315	0.518062	0.227906	0.318204
ACADM	0	0	0	0	0	0	0	0	0	0	0	0
ACADS	2.79964	2.73003	2.88255	3.24329	3.14098	1.67792	3.53015	2.62967	1.85902	1.64571	1.25097	1.61527
ACADSB	4.68949	4.77888	4.84596	4.1668	4.23758	3.95787	4.33726	4.52551	4.54641	4.54259	4.99577	4.97661
ACADVL	8.18574	8.04478	8.14853	7.8493	7.75421	8.18982	8.07992	7.44536	7.6803	7.67003	7.76137	7.8287
ACAN	0.194617	0.684002	0.467598	0.270242	0.0630671	0.214268	0.165457	0.0891409	0.201787	0.212252	0.0533469	0.0258887
ACAP1	2.56949	2.09698	2.12763	4.57793	2.8969	2.61598	1.77517	1.55402	0.823447	1.44116	1.65341	1.34887
ACAP2	6.72541	7.01882	6.87601	6.79983	6.73826	6.93862	6.74464	7.49484	6.83366	6.82523	6.89524	6.99804
ACAP2-IT1	2.77171	2.60434	2.70725	1.82639	2.14381	2.94769	2.71008	1.0878	1.21752	0.641325	1.58283	0.400252
ACAP3	0	0	0	0	0	0	0	0	0	0	0	0
ACAT1	5.92784	6.29939	6.24933	6.55838	6.60345	6.38921	6.54298	6.57083	6.59106	6.51108	6.31715	6.39417
ACAT2	7.6882	7.96732	7.85288	9.33582	8.85524	8.34934	8.62821	9.1325	7.74435	7.6913	7.98026	7.95886
ACBD3	0	0	0	0	0	0	0	0	0	0	0	0
ACBD3-AS1	0	0	0	0	0	0	0	0	0	0	0	0
ACBD4	3.0592	2.78525	2.63448	3.55993	3.03154	2.52982	3.13244	1.88105	1.81892	1.84601	2.48069	2.26653
ACBD5	4.40587	4.90532	4.82047	4.11892	4.50678	4.81993	5.5024	5.2439	5.30476	5.30768	5.25992	5.11252
ACBD6	0	0	0	0	0	0	0	0	0	0	0	0
ACBD7	4.93231	4.27503	4.37252	4.00847	4.07594	1.99538	2.39493	2.66288	3.79	3.80846	4.73095	4.50732
ACCS	0	1.85169	1.63867	3.47632	2.03627	1.67798	0.434545	0	0	0	0	0
ACCSL	0	0	0.0819805	0	0	0	0	0	0	0	0	0
ACD	5.34437	5.0758	5.32362	4.97826	5.16439	4.98269	5.36701	4.97033	5.50725	5.64248	5.76675	5.90225
ACE	0.112324	0.45021	0.423777	0.112164	0.233106	0.632104	0.482769	0.415229	0.0825869	0	0.198913	0.0990382
ACE2	0.559639	0.440699	0.228099	0.345282	0.134551	0.0917677	0.180045	0.504151	0.198849	0.27266	0.455043	0.307614
ACE3P	0	0	0	0	0	0	0	0	0	0	0	0
ACER1	0.120331	0	0	0.334071	0.0878667	0.325556	0.118214	0.123762	0	0	0	0
ACER2	3.22777	2.91889	2.80078	2.81897	2.57207	2.33105	3.19531	2.61993	2.93756	2.98244	3.23396	3.0777
ACER3	5.32664	5.8765	5.72834	5.17023	5.15457	5.98118	6.79039	5.5888	6.4018	6.44508	5.80546	5.64095
ACHE	2.11547	2.53666	2.56933	1.30992	1.15703	3.40015	3.59999	2.17274	3.39041	3.49822	2.17517	1.94874
ACIN1	9.06198	8.74736	8.71655	8.97708	8.82648	8.83625	8.56796	8.16358	8.09807	8.07462	8.31287	8.31376
ACKR1	0	0	0	0	0	0	0	0	0	0	0	0
ACKR2	0.630327	0.498823	0.79856	0	0.211916	0	0.281136	0.154252	0.110679	0	0	0.566437
ACKR3	6.6384	5.66995	5.76079	4.55257	5.19622	3.85444	6.77805	5.50984	6.60418	6.65446	4.27917	4.29366
ACKR4	0.620684	0.571768	0.539437	0.402815	0.208202	0.503063	0.27632	0	0.108673	0.1145	0	0
ACLY	8.36495	8.61371	8.61447	9.11947	8.67514	8.70626	8.29233	8.83734	8.60446	8.59913	8.47792	8.48337
ACMSD	1.25236	0.976479	1.3213	0.838931	0.891721	0.25286	0.472707	0	0.100095	0.295786	0.239123	0.23058
ACO1	4.38898	4.97142	4.88473	5.11112	5.0991	5.06424	5.31081	5.27152	4.77119	4.74743	5.08371	5.01151
ACO2	6.81201	6.82659	6.81196	6.96547	7.23917	7.26782	6.9978	7.46777	7.09562	7.02361	7.12197	7.07034
ACOD1	0	0	0.0700387	0.16065	0.0601609	0.297337	0.158084	0.0850682	0	0	0.147556	0
ACOT1	0.418973	1.09975	1.57985	1.17746	0.511706	0.113333	0.412296	0.832492	0.515097	0.404454	1.58476	1.39317
ACOT11	0	0	0	0	0	0	0	0	0	0	0	0
ACOT12	0.314373	0.715817	0.865013	0.790214	0.233609	0	0.162861	0.322755	0.122446	0.247367	0.289559	0
ACOT13	3.89298	3.83142	3.83604	4.33727	4.37637	3.25936	4.44003	4.13727	3.58971	3.6399	4.02142	4.01716
ACOT2	0.789028	3.04806	3.28513	2.44674	1.47176	0.694097	1.2264	1.74089	0.946274	1.03456	2.54046	2.72022
ACOT4	0.0747988	0.444722	0.182234	0.614807	1.10603	0	0.210037	0.349353	0.107609	0.0578039	0	0
ACOT6	0.158876	0	0	1.39365	1.22943	0.645864	0.84799	1.65895	0	0	0	0
ACOT7	0	0	0	0	0	0	0	0	0	0	0	0
ACOT8	4.37809	4.3184	4.29379	3.76028	3.92777	3.85214	4.19329	3.73679	3.95185	4.09106	3.96687	3.96275
ACOT9	2.32904	5.13355	5.05513	4.96073	4.60995	5.12149	3.57346	4.37349	5.13049	5.1348	5.46145	5.53898
ACOX1	5.55757	5.70469	5.72475	4.93695	5.7586	6.40284	5.79866	5.7167	5.89117	5.76233	5.61301	5.42354
ACOX2	1.13949	2.27182	2.16826	2.36111	1.04372	1.27882	0.478885	1.73986	2.3736	2.4095	2.36429	2.24914
ACOX3	0	0	0	0	0	0	0	0	0	0	0	0
ACOXL	0.274332	0.211495	0.33908	0.273962	0.539629	0.93679	0.269748	0	0.297	0.111626	0.252409	0.545483
ACOXL-AS1	0.444971	0.575562	0.16592	0.100507	0.273412	0.0977406	0.278343	0	0	0.0779395	0.337834	0.0887041
ACP1	8.49017	8.31653	8.27918	8.42328	8.56993	7.96406	8.36301	8.54705	8.55965	8.58388	8.91275	8.93026
ACP2	6.26335	6.27528	6.256	6.16611	6.22433	6.05567	5.84723	6.37892	6.3295	6.45306	6.4935	6.48578
ACP4	2.09286	0.936966	1.27296	0.355606	0.344221	0.625858	1.13148	0.566033	0.56099	0.950017	0	0.218825
ACP5	0.499926	0.604405	0.859958	1.33129	0.583337	0.342368	0.74639	0.360994	0.138091	0.145417	0	0.31302
ACP6	0	0	0	0	0	0	0	0	0	0	0	0
ACP7	0	0	0	0	0	0	0	0	0	0.0702712	0	0
ACPP	0.16247	0.704026	1.07441	0.673672	0.680234	1.02909	0.953187	1.07365	0.429687	0.126409	0	0
ACR	0.771402	0	0.441193	0	0	0	0	0	0	0.148758	0	0.168748
ACRBP	1.67595	1.5108	1.80939	3.56454	3.59624	3.30661	3.2079	1.70515	0.555636	0.7608	1.27182	0.748453
ACRV1	2.8571	1.99348	1.86144	1.9284	2.18015	1.07777	0.494408	1.49684	1.71028	1.6595	1.87214	1.7935
ACSBG1	1.54896	2.08202	1.95591	0.837349	0.528504	1.01375	4.10076	1.34062	2.63776	2.23238	1.08333	0.883755
ACSBG2	1.71116	1.54608	1.58245	2.24008	3.24368	2.26144	1.61068	0.953651	0.261323	0.188741	0	0.213718
ACSF2	5.73274	5.49025	5.48808	6.25246	6.57247	5.13234	5.78353	5.18665	4.27401	4.21556	5.02975	4.83938
ACSF3	4.53528	4.08657	4.06447	4.14954	4.35325	3.62166	4.47186	3.48844	3.10551	3.38101	3.48052	3.49789
ACSL1	3.46162	3.9998	4.02612	2.68205	4.60297	4.6785	3.41908	4.53342	4.678	4.68303	4.97641	4.89597
ACSL3	7.35255	8.00931	7.91156	7.77072	7.63752	8.06848	7.99494	8.42503	8.04943	8.00123	7.84029	7.91236
ACSL4	5.9569	6.4112	6.37181	7.38327	6.25734	6.94254	5.76785	7.19147	6.30629	6.35562	6.06449	5.94176
ACSL5	1.03904	1.02086	1.1399	1.03795	1.0532	1.14006	0.314588	1.10444	0.239522	0.466078	0.84242	0.904051
ACSL6	3.96887	2.88806	2.48957	1.32633	3.14689	2.9923	3.53117	2.71621	1.47783	1.34855	3.06202	2.8224
ACSM1	0	0.0897074	0.0999971	0.422118	0.516074	0.657986	0	0	0	0	0.208362	0.377112
ACSM2A	0	0	0	0.109953	0	0	0	0	0	0	0.195103	0.354358
ACSM2B	0	0.0936956	0.104426	0	0	0	0	0	0.0905343	0	0.722502	0.475678
ACSM3	0.655114	1.53925	1.35113	2.07511	1.4556	0.532107	0.154249	0.670699	0.32299	0.339041	0.505635	0.381441
ACSM4	0.121868	0.262248	0.199972	0.121695	0	0.118369	0	0	0	0	0	0
ACSM5	0	0.129565	0	0.169228	0	0	0	0	0	0	0.295808	0
ACSM5P1	0.0725247	0	0	0	0	0	0	0	0	0	0	0
ACSM6	0	0.0766403	0.166168	0.100661	0.273807	0.189558	0.0990204	0	0	0	0	0
ACSS1	2.81631	2.85523	3.0243	0.575618	0.925922	1.59233	3.00148	0.798288	1.84139	1.73179	2.47294	2.44416
ACSS2	6.32046	6.88742	6.78461	6.56401	5.95896	6.09776	6.6227	7.09489	6.62766	6.50979	6.44368	6.43933
ACSS3	0.950574	2.63638	2.51587	4.92639	4.07993	4.16225	1.78975	3.28461	1.02559	1.26017	1.69625	1.65716
ACTA1	0	0	0	0	0	0	0	0	0	0	0	0
ACTA2	4.1912	5.60048	5.23209	5.67365	4.38998	7.5217	5.33188	6.22635	4.35829	4.34373	5.18475	5.29707
ACTA2-AS1	0.277235	0.484714	0.987525	1.31086	0.297998	1.28613	0.873383	0.90512	0.107128	0.217556	0	0.354917
ACTB	12.859	13.2422	13.2155	12.6788	12.4124	12.5686	12.8021	13.1033	13.7183	13.8002	12.9181	12.9473
ACTBL2	0	0.457389	0.464048	0	0	0.284756	0	0.127832	0	0	0	0.109644
ACTBP1	0	0	0.131252	0.154147	0	0	0.151679	0	0	0.120027	0	0.136336
ACTBP11	0	0	0	0	0	0	0	0	0	0	0	0
ACTBP12	0	0	0	0	0	0	0	0	0	0	0	0
ACTBP13	0.0450912	0.0674579	0	0.0450254	0	0	0	0.0913768	0.0329488	0.0347646	0	0.039648
ACTBP14	0.157586	0.120368	0.134014	0.157365	0.222375	0	0.154849	0	0	0	0	0
ACTBP2	6.16913	6.2704	6.4128	5.96504	5.74642	5.85536	6.27562	6.41171	6.83647	6.91205	6.15992	6.18401
ACTBP6	0	0	0	0	0	0	0	0	0	0	0	0.139078
ACTBP7	0.417354	0.32528	0	0.920887	1.14468	1.20274	1.51914	1.61954	0.315107	0.228742	0.268043	0.477741
ACTBP8	0.294995	0.22779	0	0	0	0	0	0	0	0	0	0.136923
ACTBP9	0	0.229515	0	0.156008	0.319276	0.151792	0.292249	0.160627	0.321532	0	0.273596	0.137992
ACTC1	1.62304	5.17088	4.75304	2.06521	2.18722	1.52781	0.422612	0.651899	1.27067	1.2214	1.40373	1.14867
ACTG1	11.925	12.1244	12.1641	11.638	11.8227	12.3045	12.1069	12.2251	12.6785	12.7169	12.0857	12.0914
ACTG1P1	2.00213	1.67001	1.57132	1.47438	1.46896	1.38957	1.40019	1.61522	1.7085	2.02819	2.34067	1.46399
ACTG1P10	1.25942	1.41355	1.86602	0.94707	1.50845	1.42781	1.37659	0.163013	0.420192	0.123323	0	0.939263
ACTG1P11	0	0	0	0	0	0	0	0	0	0	0	0
ACTG1P12	0	0.21727	0.125538	0.281284	0.108121	0.273989	0.14512	0.289257	0.210232	0.114783	0.259204	0.250004
ACTG1P13	0	0	0	0	0	0	0	0	0	0	0	0
ACTG1P14	1.00592	1.12587	1.38192	0.834317	1.34292	1.33425	1.21392	1.67438	1.85137	1.53272	1.50631	1.41757
ACTG1P15	0.670127	0.236683	0.676576	0.161007	0.512805	0.156663	0.301181	0.165766	0	0	0	0.142442
ACTG1P16	0	0	0.134842	0	0.116186	0	0	0	0	0	0	0
ACTG1P17	1.55187	1.34604	1.34116	0.422697	0.72802	0.633414	0.416505	0.159665	0.220806	0.432123	0.500794	0.262403
ACTG1P18	0.150516	0	0	0	0.110216	0.146235	0.147895	0	0	0	0	0
ACTG1P19	0	0	0	0	0	0	0	0	0	0.119718	0	0
ACTG1P2	0	0	0	0	0	0	0	0	0	0	0	0
ACTG1P20	0	0	0	0	0	0	0	0	0	0	0	0
ACTG1P21	0	0	0	0	0	0	0	0	0	0	0	0
ACTG1P22	0	0	0	0	0	0	0	0	0	0	0	0
ACTG1P23	0.15967	0	0	0	0	0	0.156898	0	0.117903	0	0	0
ACTG1P24	1.00234	0.97996	1.06203	0.894254	1.09637	0.637966	0.357708	0.373142	0.392706	0.150691	0.60725	0.461887
ACTG1P3	1.16422	0.422488	0.892526	0.293164	0.793361	0.728336	0.288683	0.158579	0	0.23064	0.270237	0
ACTG1P4	0	0	0	0	0	0	0	0	0	0	0	0
ACTG1P9	0	0.0993608	0.110716	3.81067	4.27043	4.63543	3.2472	3.52584	0.0960147	0	0	0
ACTG2	2.14981	4.80319	4.59101	3.21796	3.68355	6.47395	3.89001	4.37542	7.94898	7.96044	1.86082	2.00612
ACTL10	0.639514	0.843426	0.876834	0.24569	0.488209	0.444399	0.448961	0.328022	0.293355	0.131228	0.154662	0.284009
ACTL6A	7.84807	7.89723	7.85524	7.34247	7.47737	6.99656	7.00411	7.56575	8.07649	8.03313	8.52701	8.54598
ACTL6B	4.07098	3.94172	3.97285	1.30748	2.07023	5.21389	4.57097	2.11993	4.0044	4.19877	4.87386	4.94576
ACTL7A	0.116539	0	0	0	0.165398	0	0	0	0	0	0	0
ACTL7B	0	0.0563479	0	0	0.0540053	0.0721108	0	0	0	0.0573989	0	0.0653904
ACTL8	0	0	0	0	0	0	0	0	0	0	0	0
ACTL9	0	0	0	0	0.0945993	0	0	0	0	0	0	0
ACTN1	7.21616	8.9901	8.92885	8.98639	8.12465	8.56858	7.54043	8.41483	8.98043	9.00956	7.76563	7.7773
ACTN1-AS1	0.30114	0.232646	0.257933	2.23523	1.22688	0.292988	0.541743	0	0	0	0.509751	0
ACTN2	0	0	0	0	0	0	0	0	0	0	0	0
ACTN3	0.589271	0.225313	0.130338	4.05935	0.822843	0.984622	0.411603	0.759298	0	0	0.140575	0.198598
ACTN4	8.22919	8.67081	8.73665	8.35432	8.23282	8.62141	8.37138	8.22498	8.39547	8.41415	7.68568	7.7678
ACTN4P1	1.40374	2.00143	1.99832	3.53014	3.20045	3.73908	3.34824	3.31037	1.65216	1.73514	1.8199	1.09785
ACTN4P2	0	0	0	0	0	0	0	0	0	0	0	0
ACTP1	0	0.31893	0	3.43706	2.88694	3.60201	3.57937	3.33978	0	0	0	0
ACTR10	6.25108	6.6746	6.66927	5.98011	6.31738	6.85973	6.97619	6.92731	6.99198	6.97876	6.93541	6.87325
ACTR1A	7.7812	8.04805	8.04653	7.40826	7.59959	7.93663	7.88635	7.86842	8.35205	8.35011	8.25793	8.28175
ACTR1B	6.25267	6.25698	6.29745	5.92385	6.31981	6.16912	7.14621	6.00401	6.05311	5.94365	6.17894	6.23931
ACTR2	8.10926	8.60968	8.4978	8.18495	8.299	8.69363	8.44315	8.68367	9.2051	9.21832	8.65837	8.57212
ACTR3	7.5083	7.93717	7.82734	7.51568	7.60859	8.23235	7.71405	8.16658	8.64336	8.62959	8.07313	8.06848
ACTR3B	4.43821	3.61876	3.58349	4.33692	4.34565	4.02448	3.6293	3.79724	3.2558	3.53665	3.80286	3.697
ACTR3BP1	0	0	0	0	0	0	0	0	0	0	0	0
ACTR3BP2	0	0	0	0.126193	0.179105	0	0.124154	0	0	0	0	0
ACTR3BP3	0	0	0	0	0	0	0	0	0	0	0	0
ACTR3BP4	0	0	0	0	0	0	0	0	0	0	0	0
ACTR3BP5	0	0	0	0.117507	0.166982	0.220187	0.222625	0.121033	0	0	0	0
ACTR3BP6	0	0	0	0	0	0	0	0	0	0	0	0
ACTR3C	0.0767245	0.168041	0.127148	0.0766139	0.109516	0	0.0753549	0	0	0	0	0
ACTR3P2	0.584931	0.461438	0.669325	0.48479	0.194565	0.368498	0.576094	0.388364	0.661813	0.691118	0.449049	0.121355
ACTR3P3	0.189986	0	0	0	0.13962	0	0	0	0	0	0	0
ACTR5	4.25784	3.64684	3.88384	3.72602	3.69571	3.50023	3.50367	3.35535	3.35039	3.35904	3.53075	3.66158
ACTR6	5.09967	5.108	5.15499	4.79926	5.20397	5.13869	5.05153	4.68119	5.21795	5.26726	5.10273	5.1522
ACTR6P1	0	0.228553	0	0	0	0	0	0	0	0	0	0
ACTR8	6.061	6.25301	6.13829	5.42487	5.9652	6.19309	5.54259	5.63332	5.82957	5.8584	5.92421	5.76668
ACTRT1	0	0.0921264	0.102684	0	0	0	0	0	0	0	0	0
ACTRT2	0	0	0	0	0	0	0	0	0	0	0	0
ACTRT3	0.248617	1.09372	0.884352	1.61621	1.23741	0.738946	0.84802	1.11236	0.185035	0.366201	0.297389	0
ACVR1	3.77645	5.17094	4.87751	4.59933	4.78405	6.22435	3.78862	5.07678	4.70844	4.85018	4.88491	4.66689
ACVR1B	6.01277	6.06871	5.99107	5.88227	6.05737	6.08612	5.8367	5.5919	5.8686	5.82886	6.34546	6.32468
ACVR1C	0.152256	0.116246	0.248227	0.245173	0.280105	0.443523	0.0516117	0.205172	0.112353	0.0799817	0.183305	0.441669
ACVR2A	5.73544	5.73128	5.74478	4.23807	4.759	5.4353	6.21673	5.04623	6.48773	6.44231	5.0305	5.02701
ACVR2B	6.73717	6.35698	6.3632	6.53276	6.4484	5.52127	6.3899	6.28259	5.76783	5.70515	6.45229	6.38703
ACVR2B-AS1	2.11962	2.25237	2.51526	0.846242	1.28811	0.746923	0.667454	0.906272	1.85447	1.96922	2.00318	2.39262
ACVRL1	0.13253	4.3117	4.27343	0.253558	0.430078	0.725397	1.53059	0.673073	0	0.102878	0.233483	0
ACY1	1.81967	1.35644	1.60254	2.07562	2.51913	2.9226	2.24047	1.75209	0.739353	0.771265	0.879613	1.00667
ACY3	0	0	0	0	0	0	0	0	0	0.119666	0	0
ACYP1	5.61643	4.92297	4.99323	4.16209	5.22424	4.27118	5.51397	4.26549	3.97488	4.28795	4.99578	4.93268
ACYP2	3.66649	3.60161	3.78381	3.59283	4.13213	3.50997	4.2939	4.62709	3.52139	3.52354	3.81142	3.82618
ADA	4.47011	5.02452	5.01171	3.93799	3.77496	4.03798	4.31453	4.54138	5.43281	5.56919	5.18452	5.1507
ADA2	2.48522	4.35777	4.3501	3.42102	2.53794	0.595721	2.48774	2.45664	4.69236	4.81375	4.71585	4.6755
ADAD1	0	0.204611	0	0	0	0.134929	0	0	0	0	0	0
ADAD1P2	0	0	0	0	0	0	0	0	0	0	0	0
ADAD2	0	0	0	0	0	0	0.115565	0	0	0	0.208035	0.103744
ADAL	4.1562	3.9432	3.97098	4.67251	4.8116	4.50368	4.0619	4.05977	3.93126	4.06536	4.5557	4.43139
ADAM10	7.54563	7.72018	7.59543	8.12896	7.88691	8.42507	7.59414	8.29973	7.66893	7.69404	7.82091	7.82084
ADAM11	3.1239	2.18533	2.24945	2.34047	2.00002	2.6662	1.92181	1.63037	1.11933	1.03026	2.03451	1.96447
ADAM12	3.71626	5.2684	5.16232	2.22477	3.43689	4.7453	5.6231	4.77605	6.29736	6.3102	1.83814	2.18663
ADAM15	0	0	0	0	0	0	0	0	0	0	0	0
ADAM17	5.58035	5.71221	5.64069	5.82097	5.85011	6.208	6.31733	6.3136	5.98445	5.93823	5.9313	5.97027
ADAM18	0	0.275417	0.108945	0.128119	0	0	0	0	0.0944711	0	0	0
ADAM19	4.00354	6.54566	6.38848	4.94031	4.71886	5.84471	5.6347	5.58414	4.55577	4.56252	3.59025	3.59573
ADAM1A	3.69874	3.46128	3.31651	2.40691	2.09825	2.16787	2.47989	2.0986	2.47341	2.22456	2.08195	2.42015
ADAM1B	0.323524	0.413211	0.277405	0.0878061	0.240601	0	0.244989	0.175598	0	0.0680233	0.29806	0.220905
ADAM2	0	0	0	0	0	0	0	0	0.0698607	0	0	0
ADAM20	0.238641	0.139739	0.25052	0	0.134087	0	0.0623239	0	0.0464517	0.0489991	0.219357	0.161437
ADAM20P1	0.0661235	0.0985724	0.109841	0.0660279	0.0480396	0.0641892	0	0	0.140619	0.0510649	0	0.0581922
ADAM20P2	0	0	0	0	0	0	0	0	0	0	0	0
ADAM20P3	0	0	0	0	0	0	0	0	0	0	0	0
ADAM21	0.249934	0.477307	0.262325	0.411998	0.140671	0.350772	0.50365	0.474632	0.463092	0.368065	0	0.115036
ADAM21P1	0.0834975	0.0633907	0	0.0833774	0.119067	0.081069	0	0.0859099	0	0.126374	0	0.143503
ADAM22	4.20349	4.46256	4.43814	4.8581	5.30653	4.84642	4.93962	4.88235	3.80216	3.67354	4.19137	4.21324
ADAM23	4.42442	5.60162	5.40458	4.45402	4.11493	4.38268	3.91269	3.89242	4.55392	4.39821	5.11321	5.14576
ADAM24P	0	0	0	0	0	0	0	0	0	0	0	0
ADAM28	0.315104	0.63419	0.425586	0.112696	0.234167	1.71768	2.06869	0.223518	0	0.321964	0.199828	0.0995098
ADAM29	0	0.142152	0.0812338	0	0	0.0930524	0.18249	0	0	0.144726	0	0.164204
ADAM30	0	0	0	0	0	0	0	0	0	0	0	0
ADAM32	0.867056	1.1339	1.40983	2.40693	2.35561	1.88959	1.48766	1.07692	1.25309	0.618788	0.300346	0.35402
ADAM33	0.579553	2.22186	2.24872	1.65038	0.726266	0.910169	0.684066	0.593688	0.124239	0.0885479	0	0
ADAM3A	0	0	0	0	0	0	0	0	0	0	0	0
ADAM3B	1.03382	0.645262	0.463197	1.55697	1.19932	1.01157	0	0	0.149101	0	0	0.178008
ADAM5	0	0	0	0	0	0	0	0	0.215742	0.117893	0	0
ADAM6	0	0	0	0	0	0	0	0	0	0	0	0
ADAM7	0.0706867	0.155193	0.117301	0.379458	0.0513769	0.068622	0.0694224	0	0	0.0546085	0	0
ADAM8	2.97128	1.70913	1.75925	0.541496	0.410687	0.614489	0.852829	0.129542	1.13415	0.824516	1.41452	1.02918
ADAM9	6.1567	6.977	6.83779	5.67373	6.02607	6.61827	7.26332	6.73956	8.42219	8.4094	6.39755	6.35398
ADAMDEC1	0	0	0.0854871	0	0	0	0	0	0.0740502	0	0	0
ADAMTS1	4.14821	5.55211	5.50114	4.10691	4.19221	4.82966	3.75579	5.105	5.75219	5.71184	4.30001	4.07323
ADAMTS10	4.71779	4.99088	5.35945	4.95813	4.5732	6.53148	4.79248	3.80698	3.92344	3.86419	3.44051	3.76009
ADAMTS12	5.01326	7.48025	7.2344	5.46637	5.75887	5.3237	4.13731	5.88115	4.9188	4.81667	6.09295	6.0326
ADAMTS13	3.48605	2.77971	2.80621	3.14575	3.09895	3.32943	3.62108	1.68168	1.30656	1.22785	1.63341	1.70714
ADAMTS14	0.363456	0.898366	1.07552	0.695852	0.771212	1.36455	1.69002	1.41783	1.35813	1.35559	0.565122	0.323591
ADAMTS15	3.78261	2.864	2.79539	2.93718	2.1811	3.51132	3.26826	3.04533	3.45882	3.49794	2.44621	2.67934
ADAMTS16	1.68905	1.76368	1.99507	2.70712	1.73419	3.77433	1.13963	2.94203	3.90743	3.77183	1.36448	1.35264
ADAMTS17	0.870991	1.28527	1.59807	2.53621	1.57281	4.96881	1.20287	1.93238	0.311805	0.765934	0.540064	0.447567
ADAMTS18	2.67278	1.98106	2.26077	0.573427	1.88041	3.7261	2.24568	1.20704	0.582952	0.378945	1.38203	2.3312
ADAMTS19	3.49869	2.31053	2.49723	3.2096	3.72125	3.03989	0.964495	1.14279	1.41692	1.14713	1.56351	1.33457
ADAMTS19-AS1	1.6224	0.882747	1.38869	2.06817	2.12035	1.35123	0.703042	0.219924	0.43197	0.167163	0.663522	1.08593
ADAMTS2	2.54795	4.09149	3.90285	2.18937	1.9622	2.44168	2.45567	2.03515	0.216843	0.514081	1.86604	2.26741
ADAMTS20	1.79076	1.71193	1.48119	1.68038	3.06109	3.50922	2.1563	1.74866	0.471416	0.44898	1.50458	1.84821
ADAMTS3	3.51672	3.32249	3.15575	3.35191	3.748	5.45626	6.81055	5.86475	5.98208	5.91747	3.99725	3.93424
ADAMTS4	0	0	0	0	0	0	0	0	0	0	0	0
ADAMTS5	1.13332	2.33309	2.13958	0.399175	0.401242	0.875611	1.06351	0.753637	1.66967	1.66682	0.438056	0.462163
ADAMTS6	1.86016	3.08357	2.74629	3.91459	2.21489	2.07763	3.19695	1.92508	2.03786	2.19465	1.40785	1.19329
ADAMTS7	5.689	5.52909	5.91365	5.77934	5.90619	5.89657	5.62793	5.42818	4.41215	4.55632	5.52064	5.69251
ADAMTS7P3	0.174137	0.195438	0.216977	2.74426	2.78267	2.789	2.50074	2.34918	0	0.135606	0.665014	0.479296
ADAMTS7P4	0	0.342804	0.263086	5.79372	6.26414	5.28415	5.84462	5.15719	0	0	0.282777	0
ADAMTS8	1.26634	0.381543	0.345899	1.03036	1.78042	0.433605	0.39547	1.81659	0.494749	0.66552	1.01897	1.40948
ADAMTS9	3.73002	5.78145	5.60459	3.1683	4.86226	5.07839	4.11343	5.09571	3.97473	3.96679	4.74472	4.83904
ADAMTS9-AS1	0.176867	1.18791	0.286879	0.17662	0.646128	0.590819	0.173814	0	0.250725	0.379164	0	0.297402
ADAMTS9-AS2	0.369115	0.691928	0.988113	0.0816475	1.00745	1.75525	1.28161	0.310561	0.552602	0.237791	0.803451	0.941982
ADAMTSL1	2.69586	3.68275	3.89372	1.1365	2.47472	4.73146	3.74387	2.49094	3.90433	3.90217	1.09987	1.13143
ADAMTSL2	0.0444065	0.129957	0.337576	0.491354	0.183204	0.241161	0.0859308	0	0.0641792	0.132319	0	0.114101
ADAMTSL3	0.46384	0.530766	0.476007	0.171483	0.278496	0.451927	0.168754	0.176533	0.280491	0.0904966	0.691924	0.414461
ADAMTSL4	0	0	0	0	0	0	0	0	0	0	0	0
ADAMTSL4-AS1	0	0	0	0	0	0	0	0	0	0	0	0
ADAMTSL5	0.438035	1.7685	1.26078	0.30586	0.227425	0.426691	0.858063	0.314457	0.119083	0.240849	0	0.272097
ADAP1	1.83048	1.02701	1.45497	0.668211	1.31658	1.98442	1.99724	1.54787	1.32337	1.09293	1.17423	0.601956
ADAP2	0.641493	0.947613	0.359912	1.29496	1.38791	2.09057	1.77341	0.547238	0	0.22905	0.862259	0.258901
ADAR	0	0	0	0	0	0	0	0	0	0	0	0
ADARB1	3.47772	4.307	4.03092	3.80393	4.33102	5.33582	3.62889	4.26933	3.16846	3.02016	2.85205	3.16748
ADARB2	1.83565	3.06046	3.41624	0.503493	1.02524	1.48383	2.72924	1.56996	1.7432	1.96045	1.45708	1.47661
ADARB2-AS1	0.675892	0.536554	0.741565	0	0	0	0.257669	0	0	0.205424	0	0
ADAT1	6.94356	6.74119	6.75922	5.63228	5.51904	5.42871	6.54058	6.74688	6.18038	6.06403	6.39502	6.45915
ADAT2	3.81759	3.35032	3.38748	3.28099	3.14833	3.28526	2.69786	2.57502	2.32443	1.93415	2.39151	2.42476
ADAT3	2.70149	2.53733	3.33947	2.30851	2.41217	2.43383	1.90664	1.88171	2.38301	2.54161	2.612	3.12313
ADCK1	4.15646	3.67371	3.70595	4.43705	4.43096	4.40278	3.17962	3.98929	3.47987	3.46331	4.29205	4.12947
ADCK2	2.86994	2.93264	2.97501	2.55865	2.92482	2.5835	3.97009	2.92289	3.18519	3.33021	2.43199	2.99918
ADCK5	4.18987	3.98142	4.12487	3.08562	3.48514	3.09059	4.32342	2.35591	2.64974	2.96683	2.28688	2.79163
ADCY1	5.33163	4.5167	4.5833	4.99855	5.56092	6.58366	4.5079	4.83677	3.74969	3.60814	4.30351	4.36896
ADCY10	0	0	0	0	0	0	0	0	0	0	0	0
ADCY10P1	2.36111	2.06452	2.44653	1.23209	1.71637	1.77253	2.21642	1.35907	1.42743	1.66591	1.47146	1.3116
ADCY2	4.18158	3.44725	3.47127	3.80545	2.41111	4.23779	2.43107	3.2388	2.84186	2.92332	3.23701	3.43814
ADCY3	5.25975	5.1236	5.23829	4.60966	4.42842	5.23193	4.57206	3.9637	4.96371	4.9907	4.76448	4.67482
ADCY4	0.09432	0.733037	0.891194	0.2659	0.19702	0.25897	0.339476	0.503284	0	0	0.167815	0
ADCY5	3.37997	3.46974	3.77596	2.786	3.48725	5.07633	5.66557	3.94193	3.09689	3.02318	2.97687	3.14733
ADCY6	6.01076	5.93202	6.05301	6.07682	5.97557	6.42196	6.14296	5.97692	5.60863	5.60808	5.61921	5.66769
ADCY7	2.60113	3.20806	3.02567	1.10876	1.36062	1.56873	3.70161	1.22767	1.98182	1.71379	0.481856	0.0888676
ADCY8	0.996613	4.02298	4.03196	0.995548	3.18012	3.47512	2.01428	3.22517	0.487842	0.510746	2.56397	2.61917
ADCY9	4.46963	4.61991	4.66334	3.43599	4.39091	5.24441	4.6285	4.07084	4.09819	4.10873	4.26134	4.33936
ADCYAP1	1.6614	1.72493	1.73454	1.27214	1.72931	4.99545	1.77253	1.38576	1.30188	1.28251	2.80583	2.53082
ADCYAP1R1	5.75007	5.3377	5.39869	4.69655	5.74021	6.16132	5.68406	5.20553	3.36924	3.44947	6.07851	6.15293
ADD1	8.30005	8.52901	8.54351	7.93089	8.32939	8.50637	8.16011	8.44566	8.63238	8.63373	8.67694	8.70916
ADD2	7.7658	6.62054	6.69265	6.85002	8.0049	8.09097	7.73358	7.19371	6.89743	6.79737	6.94801	7.00843
ADD3	7.56049	8.29835	8.18804	8.43839	8.5321	9.07237	8.64577	9.1234	7.53637	7.54712	8.11746	8.08984
ADD3-AS1	0.0861358	0.875666	0.872002	0.690927	0.811534	1.78534	0.446125	1.05451	0.181801	0.130307	0.535377	0.571381
ADGB	0	0.745092	0.623165	0.253249	0.454142	0.169006	0	0.0921588	0	0.0693038	0.159574	0
ADGRA1	1.74963	2.07393	2.24199	0.605234	1.50823	1.47803	3.17156	1.27176	2.87913	2.793	2.47631	2.65638
ADGRA1-AS1	0	0	0.0510857	0	0.0438404	0.114925	0.323922	0.0621351	0.0441807	0.0466055	0	0.153835
ADGRA2	1.84637	5.10076	5.21133	1.3771	2.29301	3.97536	3.87968	3.61498	0.909623	0.964026	0.994242	0.966198
ADGRA3	7.81731	7.4829	7.36636	7.33849	7.41844	7.15234	6.97187	6.85815	7.15477	7.17076	7.4579	7.41881
ADGRB1	3.24852	2.28792	2.81202	1.7518	2.49165	3.83792	2.73822	1.991	1.83924	1.92819	2.04795	2.47116
ADGRB2	0	0	0	0	0	0	0	0	0	0	0	0
ADGRB3	3.55344	4.00837	3.91253	1.90518	3.59	4.01159	4.57902	3.19226	4.05577	3.99857	3.84936	4.02084
ADGRD1	0.498946	2.31044	2.18094	0.498321	0.712992	1.06209	1.25741	0.511445	0.426097	0.240472	0.281598	0.390462
ADGRD1-AS1	0	0	0	0	0	0	0	0	0	0	0	0
ADGRD2	0.576972	0.168082	0.271846	0.316718	0.559072	0	0.111634	0	0	0	0	0
ADGRE1	0	0.0639393	0	0.084094	0	0.0817663	0.160945	0	0	0	0	0
ADGRE2	0.218834	0.454636	0.243896	0.218533	0.211218	0.338935	0.0753235	0	0.0562047	0	0	0
ADGRE3	0	0	0	0	0	0	0	0.192313	0.0709096	0	0	0.0851027
ADGRE4P	0.0670342	0	0	0	0	0	0	0	0	0	0	0
ADGRE5	0.451751	3.89336	3.88247	1.4401	1.16273	1.85432	1.4879	1.65335	1.52248	1.32569	0.741015	0.976804
ADGRF1	0.416254	0.418121	0.190347	0.0781459	0.056921	0	0.219296	0.15679	0.165663	0.118553	0.384414	0.134671
ADGRF2	0	0.0355543	0.0783718	0.136378	0.0998758	0.0455918	2.49725	0.22701	0.0678646	0.0362223	0.446328	0.301434
ADGRF3	1.61407	1.17497	0.768597	1.58933	3.10129	1.65183	0.701581	0.683854	0.716117	0.575412	0.922973	1.05431
ADGRF4	0	0.315268	0.184751	0	0	0.0555935	0.710256	0	0	0	0	0.0503857
ADGRF5	0	0.27499	0.380769	0.162465	0.0408606	0.510573	0.734711	1.44413	0.334092	0.384809	0.101182	0.315512
ADGRF5P1	1.70412	0.702415	1.00175	0	0	0	0	0.16658	1.44874	1.45147	0	0
ADGRF5P2	0.203548	0.296857	0	0	0	0	0	0	0.0774182	0.0816164	0	0.0928727
ADGRG1	8.51385	7.28667	7.41935	6.09167	6.93913	8.58641	7.72565	7.32927	8.34003	8.30434	8.3485	8.35025
ADGRG2	0.541569	1.24715	1.4543	0.593015	1.32711	3.39074	0.999743	2.03232	0.184586	0.219946	0.424911	0.30472
ADGRG3	0.225925	0.0893638	0	0.117213	0	0	0	0.232135	0.0863444	0.0910115	0	0.200102
ADGRG4	0	0.0142085	0.0625213	0	0	0	0	0	0	0	0	0
ADGRG5	0.156266	0.22957	0	0	0	0.151829	0.0788169	0.160667	0.0588294	0	0.273661	0
ADGRG6	1.95184	5.05217	4.62849	3.24709	2.94059	4.07738	4.00465	3.6799	6.42997	6.38614	1.99279	1.90097
ADGRG7	0	0	0	0	0.149004	0	0	0	0	0.0811882	0	0
ADGRL1	6.05303	6.29343	6.40741	7.35386	6.72392	7.03509	5.72288	6.38555	5.85735	5.83513	6.73899	6.76887
ADGRL2	0	0	0	0	0	0	0	0	0	0	0	0
ADGRL3	4.90372	5.98695	5.85874	6.60842	6.60279	6.64896	5.72669	5.8622	6.42263	6.40432	6.17052	6.20255
ADGRL3-AS1	0	0.654691	0	0	0.242838	0.317684	0	0	0.244598	0	0	0
ADGRL4	0	0	0	0	0	0	0	0	0	0	0	0
ADGRV1	8.076	7.80053	7.78141	6.12155	7.9406	8.51687	8.86807	7.3103	6.8981	6.82515	6.55448	6.56298
ADH1A	0.412994	0.321777	0.355621	0.150974	0.309509	0	0	0	0	0	0	0
ADH1B	0.0595324	0.0888451	0.320438	0	0.125971	0.057787	0	0.0612671	0.0435597	0.045951	0	0.10292
ADH1C	0	0	0	0	0.254864	0.333009	0	0.186252	0	0.141177	0	0
ADH4	0.768686	1.42221	1.36887	0	0.326563	0.155462	0	0	0.955131	0.993577	0.514286	0
ADH5	8.62763	8.72248	8.69958	8.60652	8.47551	7.76883	9.26586	9.0212	8.72652	8.70682	8.86909	8.82511
ADH5P2	0	0	0	0	0	0	0	0	0	0	0	0
ADH5P3	0	0	0	0	0	0	0	0	0	0	0	0
ADH5P4	3.99522	3.87367	4.13107	4.67445	4.65991	4.02405	4.76144	4.59721	4.09313	4.03538	4.30845	4.09586
ADH6	2.27657	2.14597	1.58016	0.687813	0.705688	0.421278	0.118747	0	0.818093	0.955988	0.846241	0.757257
ADH7	0	0	0	0	0	0	0	0	0.17149	0.0930605	0	0
ADHFE1	2.92909	2.34722	2.52526	2.38511	2.17751	2.0554	1.49063	0.73998	0	0.736902	0.841686	0.736676
ADI1	5.06129	5.65392	5.49813	5.84648	6.24413	5.60371	5.29399	6.44917	5.09213	5.09428	5.88496	5.83414
ADI1P1	0	0	0	0	0.224863	0	0	0	0	0	0	0
ADI1P2	0	0	0.318578	0	0	0	0.655572	0	0	0	0	0
ADI1P3	0	0	0	0	0	0	0	0	0	0	0	0
ADIG	0	0	0	0	0	0.255344	0	0	0	0	0	0.232862
ADIPOQ	0	0.0295403	0	0	0	0.0379021	0	0	0	0.0300965	0	0
ADIPOQ-AS1	0	0	0	0.0516539	0	0	0	0	0	0	0	0
ADIPOR1	0	0	0	0	0	0	0	0	0	0	0	0
ADIPOR1P1	0.15967	0.12198	0	0	0	0.155142	0	0	0	0	0	0
ADIPOR1P2	0	0	0.331765	0	0.151419	0	0	0	0.152552	0	0.355993	0
ADIPOR2	7.96836	7.86451	7.77504	7.96623	7.77554	7.93861	7.85704	7.78193	7.74713	7.68928	7.7993	7.78917
ADIRF	0	0	0	0	0	0	0	0	0	0	0	0
ADIRF-AS1	0.150329	0.768702	0.54904	0.630684	0.993544	0.400115	0.216257	0.0793548	0.0565215	0.0596098	0	0
ADK	5.28689	5.53888	5.47933	5.415	5.62931	4.93836	5.93358	6.11568	5.72494	5.82309	5.75582	5.70876
ADM	4.46339	4.71091	4.95296	5.17726	2.52391	3.57323	4.51522	3.78917	6.6963	6.60085	3.91169	3.93608
ADM2	2.84111	2.1968	2.51483	3.39173	2.1965	2.3805	2.42224	3.49533	2.3306	2.46882	3.12558	3.15177
ADM5	2.41049	1.43819	1.71502	1.29928	1.70982	1.96714	2.22122	2.52265	1.74086	1.56908	1.13896	1.64102
ADNP	7.59982	7.36188	7.21376	7.44931	7.40448	7.09786	7.07688	7.42246	7.30602	7.28408	7.69013	7.68882
ADNP-AS1	2.87377	2.7498	3.05681	3.7114	3.95351	3.31434	3.13942	3.49094	1.1272	1.25661	1.72745	1.68799
ADNP2	6.99569	7.32401	7.29435	7.77901	7.4058	6.94227	7.17426	7.47264	7.58763	7.5207	7.81494	7.8405
ADO	5.21239	4.90684	4.92194	4.72994	4.61279	4.92675	4.87972	5.0939	4.95334	4.9444	4.91801	5.01462
ADORA1	0	0	0	0	0	0	0	0	0	0	0	0
ADORA2A	1.40166	1.11139	1.49449	0.495597	0.671504	0.261972	0.488506	0.50866	0.200819	0.211238	0.247782	0.345061
ADORA2A-AS1	1.80579	1.14904	1.34936	0.59757	0.509979	0.513322	0.656802	0.105146	0.146451	0.480067	0.181482	0.174875
ADORA2B	0.188111	0.336263	0.435496	0	0	0.345067	0.968669	0.281103	0.685293	0.667617	0	0.0855788
ADORA2BP1	0	0	0	0	0	0	0	0	0	0	0	0
ADPGK	6.29587	6.4421	6.38949	6.35001	6.2641	6.50075	5.91976	6.10652	5.88466	5.83937	5.88217	5.74668
ADPGK-AS1	0.443217	0.464215	0.447812	0.193633	0.698773	0.274203	0.709714	0	0.2104	0.413087	0.178013	0.0883102
ADPRH	0.325335	1.25251	0.890138	2.62712	2.9384	2.04569	1.42017	2.40544	0.546114	0.473683	1.02798	0.687506
ADPRHL1	1.01359	0.866323	0.821524	0.0514923	0.395348	0.740482	0.550315	0.49795	0.536191	0.588038	1.13485	1.08256
ADPRHL2	0	0	0	0	0	0	0	0	0	0	0	0
ADPRM	3.08678	3.28077	3.65079	2.14459	2.81356	2.89544	3.00779	2.34485	3.42491	2.9534	3.53082	3.50308
ADRA1A	1.81044	1.2096	1.26895	0.638211	1.03984	2.85128	0.751693	0.363903	0.383044	0.401687	0	0.574373
ADRA1B	1.15566	1.51162	1.35238	0.166849	0.340202	2.3018	1.48957	0.590492	0.440817	0.461849	1.48206	0.517061
ADRA1D	0.764081	2.19155	2.33829	0.389446	0.692563	2.31879	1.49978	0.400086	1.36779	1.59767	0.887497	0.689596
ADRA2A	2.27087	1.55986	1.43209	0.416979	0.661318	1.53027	0.701333	0.787256	0.227678	0.239378	0.795226	0.585672
ADRA2C	1.18957	0.543387	1.01678	2.01046	1.14842	2.39254	1.33462	0.818534	0.425851	0.33221	0.453388	0.37386
ADRB1	0.0621991	0.179958	0.455818	0.062109	0.0451717	0	0.119685	0.1253	0	0	0.111617	0
ADRB2	0.285744	0.25417	0.167558	0.878455	0.33749	0.968049	0.867316	0.379336	0.110617	0.0399033	0	0.0454972
ADRB3	0	0	0.127902	0.150242	0	0	0	0	0	0.0596608	0	0
ADRM1	6.64659	6.46628	6.7192	6.63339	6.44836	6.70524	6.05115	6.71353	6.60848	6.72556	6.4733	6.58404
ADSL	7.72047	7.44402	7.39478	7.58328	7.35293	7.22352	7.06299	7.76258	7.66157	7.6414	7.83653	7.7406
ADSS	0	0	0	0	0	0	0	0	0	0	0	0
ADSSL1	3.41775	3.10549	2.91699	4.55881	4.5281	4.09197	5.55948	4.50566	0.966776	1.21274	2.53356	2.53156
ADTRP	0	0.555515	0.275226	0	0	1.55291	0	0	0	0	0	0
AEBP1	6.47484	6.75669	6.94279	6.3807	6.4002	7.2522	7.27328	7.78561	6.61595	6.67436	6.54324	6.66456
AEBP2	5.21003	5.01045	5.04528	5.24669	5.38766	5.34702	5.06925	5.71548	5.23462	5.22954	5.53274	5.39235
AEN	7.75247	6.73377	6.85045	6.86188	5.69516	5.94644	5.80486	6.04876	6.38896	6.4075	6.73212	6.7478
AES	7.13935	7.4951	7.54029	5.99234	6.91269	7.19628	8.01572	7.46019	7.89135	7.87442	7.91799	7.94491
AFAP1	5.20001	5.90321	5.90228	3.91451	4.86605	6.19487	5.38983	5.02831	6.2431	6.25232	5.93299	6.00994
AFAP1-AS1	0.244859	0.416493	0.284998	0.102834	0.163742	0.516687	0.326794	0.0539404	0.0383225	0.0990276	0.139234	0.0907664
AFAP1L1	0.694939	1.99482	1.8518	1.07876	0.886609	0.623189	2.19665	1.30196	0.664804	0.928452	0.746663	0.67572
AFAP1L2	2.86212	4.16344	4.00697	1.77262	2.12946	3.72464	2.78366	2.93119	1.4011	1.35813	1.76994	2.1307
AFDN	8.57777	8.61958	8.61884	8.09799	8.18427	8.22594	8.67745	7.64541	8.4255	8.43007	8.22759	8.19915
AFDN-DT	5.42075	5.36382	5.56162	2.06038	3.18176	3.64605	4.88088	2.50893	4.15201	4.31327	4.66978	4.47285
AFF1	7.35393	7.12302	7.07203	6.63468	6.11963	7.37263	6.30837	6.07705	5.33794	5.32068	5.68082	5.63103
AFF2	3.31644	3.21466	3.03616	3.62759	3.87205	4.28105	2.14421	2.98045	2.51224	2.24335	3.38392	3.40605
AFF2-IT1	0	0	0	0	0	0	0	0	0	0	0	0
AFF3	5.23847	6.8509	6.84414	4.53466	6.07274	7.00553	5.4792	6.88201	6.49003	6.56389	6.64749	6.69156
AFF4	7.5676	7.93066	7.8905	7.69513	7.70263	8.62198	8.08397	8.25972	8.24587	8.21072	7.72909	7.6797
AFG1L	2.96378	3.25226	3.31554	2.79908	3.14022	2.83328	3.07494	3.19339	2.8197	2.69861	2.924	2.92189
AFG3L1P	5.78573	5.46339	5.42894	5.32004	5.15089	4.73361	3.88101	3.20664	3.84181	3.85798	4.1988	4.12522
AFG3L2	6.15339	6.09286	6.15422	5.75045	5.66183	5.57778	5.44097	5.98106	6.00665	5.99222	6.11741	6.04516
AFG3L2P1	0.776477	0.895266	0.73241	0.775588	1.12685	1.25292	0.879594	0.854056	0.743635	0.775686	0.723211	0.907637
AFM	0.13956	0	0.118575	0.491263	0	0.373613	0	0.393719	0	0.108394	0	0
AFMID	5.36134	5.04355	5.05028	4.93425	4.91011	4.75695	4.90323	4.78284	5.04886	5.13948	4.98642	4.84566
AFP	0.472647	1.60677	1.45611	3.78383	1.88961	1.86093	0.172296	1.64571	3.65132	3.28326	0.305594	0.294909
AFTPH	4.84675	4.55116	4.41155	4.20599	4.59641	4.75015	5.19835	4.52783	4.5861	4.48578	4.7245	4.64757
AGA	5.12194	5.15461	5.10099	4.64496	4.79901	4.54506	5.05936	5.23383	4.98444	4.91795	4.82865	4.38069
AGAP1	5.81341	6.11307	6.19501	5.80121	6.19328	6.08348	6.17406	6.09847	6.41341	6.40617	6.62214	6.72931
AGAP1-IT1	0.463193	0.362228	0.213687	1.3289	0.863908	0.451294	0	0	0.186168	0.195876	0	0.58341
AGAP10P	0.142692	0	0.178264	0.142491	0.536386	0.20324	0.205503	0.0752296	0.0535613	0	0.130811	0.0643589
AGAP11	0	0.0437433	0	0	0	0	0	0	0	0	0	0
AGAP12P	0	0	0	0	0	0	0	0	0	0	0	0
AGAP13P	0	0	0	0	0.321904	0	0	0	0	0	0	0
AGAP2	2.997	3.01319	3.35646	1.73307	3.12606	5.34481	3.99152	3.89396	4.33477	4.20064	4.31919	4.44875
AGAP2-AS1	0	0.0883732	0.098515	0	0	0	0.318205	0	0.166	0	0	0.102376
AGAP3	7.64259	7.24482	7.54897	6.71407	7.12037	7.47531	7.22256	6.66683	6.86955	6.94534	7.19337	7.24841
AGAP4	1.19807	1.67603	1.60729	0.788255	1.26403	1.01449	1.28063	0.222318	0	0	0.669756	0.43827
AGAP5	0.168822	0.0659763	0.143651	0	0.0632421	0.0843549	0	0	0	0	0	0
AGAP6	3.46625	2.838	3.3234	1.23738	1.28534	1.12281	1.00079	0.321963	1.81096	1.79167	1.6452	1.96274
AGAP7P	0	0	0	0	0	0	0	0	0	0	0	0
AGAP9	0	0	0	0	0	0	0	0	0	0	0	0
AGBL1-AS1	0.32498	0.251524	0	0	0.125913	0	0.168654	0	0	0	0	0
AGBL2	0.230153	0.17682	0	1.19867	0.584449	0.323864	0	0.123074	0.171016	0	0.211506	0
AGBL3	2.47383	2.23885	2.21049	2.48841	2.53502	1.68233	1.66619	1.35816	1.72322	1.53381	1.62257	1.63687
AGBL4	0	0	0	0	0	0	0	0	0	0	0	0
AGBL4-IT1	0	0	0	0	0	0	0	0	0	0	0	0
AGBL5	7.03579	6.88529	6.83303	6.97865	6.89416	5.94813	6.64032	6.74921	6.43847	6.43882	7.19012	7.24531
AGBL5-AS1	0.6939	0.764216	0.333948	0.693084	0.29037	0.378055	0	0.710201	0	0	0	0.345999
AGBL5-IT1	2.63013	2.29667	2.3406	1.68766	1.76939	1.95511	1.96785	0.818534	0	1.09716	1.89058	1.39341
AGER	0	0	0	0	0	0	0	0	0	0	0	0
AGFG1	6.80272	6.65531	6.50121	6.86172	6.49962	6.81339	6.62523	6.8638	6.75162	6.74994	6.49853	6.44454
AGFG2	3.90701	3.5062	3.59783	2.92131	3.79946	4.24686	3.98864	3.83116	3.53686	3.59105	3.41799	3.42046
AGGF1	5.73397	5.63515	5.61901	5.83295	6.21702	5.98774	5.8016	5.68543	5.99377	5.92843	6.24989	6.17259
AGGF1P1	0.0849253	0	0.0719502	0.164897	0.0618086	0	0.0834135	0.0873776	0	0	0	0
AGGF1P2	0	0	0	0	0	0	0	0	0	0	0	0
AGGF1P3	0	0	0	0	0	0	0	0	0	0	0	0
AGGF1P4	0	0	0	0	0	0	0	0	0	0	0	0
AGGF1P5	0	0	0	0	0.374312	0	0	0	0	0	0	0
AGGF1P6	0	0	0	0	0	0	0	0	0	0	0	0
AGGF1P7	0	0	0	0	0	0	0.182879	0	0	0	0	0
AGGF1P8	0	0	0	0	0	0.165986	0	0	0	0	0	0
AGGF1P9	0.35088	0.14246	0	0.350418	0.136702	0	0.182879	0	0	0	0	0.164556
AGK	5.32964	5.15814	5.09217	4.92336	4.92417	4.76395	5.3311	5.50047	4.69446	4.79547	4.89025	4.97191
AGKP1	0.48344	0.201695	0.505546	0.136678	0.1937	0	0.134478	0.268986	0	0.106284	0	0
AGL	0	0	0	0	0	0	0	0	0	0	0	0
AGMAT	0	0	0	0	0	0	0	0	0	0	0	0
AGMO	0	0.890208	0.510297	0	0.1254	0.315042	0.167977	0	0.631484	0.56867	0	0.287809
AGO1	0	0	0	0	0	0	0	0	0	0	0	0
AGO2	5.54291	5.46594	5.39403	5.47417	5.62746	5.58382	5.39635	4.9601	4.98497	5.02728	4.67778	4.73497
AGO3	0	0	0	0	0	0	0	0	0	0	0	0
AGO4	0	0	0	0	0	0	0	0	0	0	0	0
AGPAT1	0	0	0	0	0	0	0	0	0	0	0.646615	0.544192
AGPAT2	3.96885	4.48313	4.44542	3.69221	4.23221	3.88738	4.84366	5.00878	4.77548	4.88397	3.75377	3.8611
AGPAT3	5.84515	5.84285	5.90989	3.77432	5.93806	6.44812	6.34039	5.78346	6.19388	6.21394	5.67732	5.72898
AGPAT4	5.90833	5.98368	6.02329	5.73424	5.63306	5.76387	5.55679	5.66299	5.58466	5.56426	5.33435	5.35593
AGPAT5	7.41694	7.20658	7.23777	7.41644	7.57205	7.90722	7.97604	7.86588	7.69322	7.72758	7.7587	7.72299
AGPAT5P1	0	0	0	0	0	0	0	0	0	0	0	0
AGPS	6.10329	6.12464	5.94063	6.06875	5.87786	5.10155	5.81105	5.90548	5.71668	5.65881	5.82147	5.74609
AGR2	0	0.173987	0.654033	0	0.452311	0.579951	0.222685	0.765798	0.168271	0.177102	0	0.200644
AGR3	0.286121	0	0	0	0	0	0	0	0	0	0	0
AGRN	0	0	0	0	0	0	0	0	0	0	0	0
AGRP	0.86599	1.0815	0.979119	0	0.307482	0	0.569989	0.420971	0.163124	0	0.378933	0
AGT	0	0	0	0	0	0	0	0	0	0	0	0
AGTPBP1	5.95217	5.83482	5.82806	5.84557	5.74704	5.53171	5.47523	5.42353	6.08143	6.04602	6.31691	6.23372
AGTR1	1.09295	1.6371	1.39517	0.792516	1.289	1.27649	3.98071	3.10745	2.32923	2.33488	0.888981	0.767186
AGTR2	0.0615864	0.135713	0.372125	0	0	2.07568	0.174331	0.0633796	0	0.0475441	0	0.106416
AGTRAP	0	0	0	0	0	0	0	0	0	0	0	0
AGXT	0.321413	0.170466	0.0978216	0	0.0841385	0.111961	0	0	0	0	0	0.101656
AGXT2	0.106715	0	0	0	0.151668	0	0.10483	0.109773	0	0	0	0
AHCTF1	0	0	0	0	0	0	0	0	0	0	0	0
AHCY	8.06827	8.01042	8.08176	8.67948	8.13543	7.52134	7.34294	8.08193	8.4299	8.42472	8.27287	8.24429
AHCYL1	0	0	0	0	0	0	0	0	0	0	0	0
AHCYL2	5.55392	5.89781	5.83533	5.61755	6.03897	6.05	6.02808	5.88639	6.56391	6.50894	6.19167	6.09701
AHCYP2	0.13315	0.448315	0	0.366956	0.35525	0.357701	0.250755	0.377057	0	0.103365	0.436228	0
AHCYP3	0	0	0.114876	0	0	0	0	0	0.0996414	0	0	0
AHCYP4	0.363731	0.194233	0.11185	0	0.0962694	0.127929	0.357829	0.373267	0	0.197686	0.232068	0.116213
AHCYP5	0.139506	0.106401	0	0	0	0	0	0	0.102826	0.108352	0	0
AHCYP7	0.469238	0	0.112426	0	0	0.24664	0	0.136132	0.0975052	0.102754	0.233215	0
AHCYP8	0	0	0	0	0	0	0	0	0	0	0	0
AHDC1	0	0	0	0	0	0	0	0	0	0	0	0
AHI1	5.1409	5.11129	5.05639	5.42452	5.22988	5.49459	5.58919	5.55192	4.54579	4.41	4.64816	4.64726
AHNAK	6.98275	9.21462	8.95988	8.28894	8.68849	9.43384	7.42168	7.42551	6.82805	6.82432	6.13318	6.12658
AHNAK2	2.24689	3.32588	3.2547	0.900023	1.4308	3.54616	2.18894	1.62486	3.45621	3.43182	1.17232	1.29809
AHR	2.48325	4.23611	3.70802	2.10229	3.14611	4.32081	3.2397	3.99269	4.37982	4.38758	2.63438	2.40695
AHRR	2.77346	2.43315	2.24052	2.1071	3.1656	3.34809	1.7658	2.57414	4.33833	4.14778	2.41166	2.15754
AHSA1	7.77621	7.49764	7.34447	7.70004	7.83407	7.76261	7.54552	7.78231	7.80712	7.75332	7.50608	7.5126
AHSA2P	6.02791	5.87067	5.83754	5.46664	5.58262	5.73403	5.58714	3.86599	3.37158	3.48329	3.73859	3.90764
AHSG	0	0.248696	0.0978216	0.583392	1.32271	0.312769	0	0.598328	0.164858	0.173521	0.20399	0.285714
AHSP	0	0	0	0	0	0	0	0	0	0	0	0
AICDA	0	0	0	0.163334	0	0	0	0.168157	0	0	0	0
AIDA	0	0	0	0	0	0	0	0	0	0	0	0
AIF1	0	0	0	0	0	0	0	0	0	0	0	0
AIF1L	7.89384	6.96306	6.95101	8.07026	7.77876	6.57749	6.69036	6.9793	6.83544	6.74437	7.81273	7.7872
AIFM1	5.34224	5.33055	5.27582	6.01915	5.64275	5.00084	5.7287	5.95343	5.17014	5.21617	5.28986	5.38362
AIFM1P1	0.0952813	0.0724075	0	0	0	0	0	0	0	0	0	0
AIFM2	2.54121	2.8797	2.93531	2.26628	3.11261	3.61507	2.63817	2.68474	1.70727	1.84184	1.94196	1.69938
AIFM3	0.386561	0.388312	0.602455	2.1952	0.601803	1.06555	0.929739	0.144663	0.200448	0.210848	0.458399	0.124182
AIG1	3.87876	4.2197	4.20262	4.48677	4.43372	4.66732	4.39983	4.07574	4.20848	4.07029	4.49176	4.40891
AIG1P1	0	0	0	0	0.689858	0	0	0.906539	0	0	0	0
AIM2	0	0	0	0	0	0	0	0	0	0	0	0
AIMP1	5.44203	5.40582	5.31696	5.32843	5.53847	5.43991	5.48052	5.85459	5.45152	5.41471	5.47526	5.41231
AIMP1P1	0.181602	0	0.154627	0	0.133358	0.475492	0.178473	0	0	0	0	0
AIMP1P2	0	0	0	0	0	0	0	0	0	0	0	0
AIMP2	6.20628	5.57295	5.4786	5.97678	5.48559	5.77672	5.25949	6.08016	5.74249	5.65357	5.49745	5.622
AIP	5.91577	6.25407	6.27749	5.84275	6.03348	6.08163	6.2517	6.33321	6.36725	6.27885	6.51862	6.58967
AIPL1	0	0	0.170262	0.103198	0.14695	0.10036	0.101518	0.467134	0	0.155877	0	0
AIRE	0	0.0576941	0.0643933	0	0.0552966	0.073824	0.14569	0.0782439	0	0	0.13595	0
AIRN	0.060568	0.045895	0.0512483	0	0.0439803	0.0587929	0	0	0.0443217	0	0	0.0532908
AJAP1	0	0	0	0	0	0	0	0	0	0	0	0
AJM1	1.23057	0.682375	1.12699	0.599274	1.27931	1.93922	1.38028	0.914648	0.772994	0.894059	0.607024	0.929948
AJUBA	7.81136	7.42032	7.56473	8.09459	7.84762	7.0101	6.68562	7.33258	6.49725	6.55099	6.66092	6.6745
AK1	2.81522	3.39806	3.7482	1.78027	2.30454	2.89159	3.01213	2.08016	3.13313	2.82089	3.27688	3.19421
AK2	0	0	0	0	0	0	0	0	0	0	0	0
AK2P2	0.696617	0.553784	0	0.389446	0	0.379696	0.686459	0	0	0.562507	0	0
AK3	5.9284	5.83223	5.88393	4.56265	5.49865	4.54637	6.08797	5.91747	6.07934	6.12406	5.69944	5.65214
AK3P2	0	0.285205	0.315608	0	0.504519	0	0.650093	0	0	0.29012	0	0.32707
AK3P3	2.7396	3.07393	3.06071	3.73183	2.94417	2.70243	1.60601	1.56036	2.32031	2.42293	2.85222	2.49866
AK3P4	0	0	0	0	0	0	0	0	0	0	0	0
AK3P5	0.569842	1.06726	0.268136	1.14347	0.232465	0.304438	0	0	0.234157	0	0	0.278035
AK4	0	0	0	0	0	0	0	0	0	0	0	0
AK4P1	2.35471	2.9576	2.86985	2.35299	3.98674	1.82385	5.65513	4.10258	2.5606	2.36932	2.53133	2.39724
AK4P2	0	0	0	0	0.183247	0	0	0	0	0	0	0
AK4P3	0	0.191106	0	0	0	0	0	0	0	0	0.425497	0.22019
AK4P4	0.256491	0	0	0	0.357199	0	0.252179	0	0	0	0	0
AK4P5	0	0	0	0	0.192985	0	0.256552	0.268018	0	0	0	0
AK4P6	0	0	0	0	0	0	0	0	0	0	0	0
AK5	0	0	0	0	0	0	0	0	0	0	0	0
AK6	7.05907	6.89774	6.73724	7.61859	7.06469	7.18656	7.12886	7.51897	7.18148	7.16102	6.92572	6.85903
AK6P1	0	0	0	0.838099	0.250765	0	0.331288	0.345713	0	0	0	0
AK6P2	0.341259	0	0	0	0	0	0	0	0	0	0	0
AK7	2.92272	3.1975	2.88131	0.568819	1.21901	0.555373	2.08102	1.26039	2.24283	2.16841	3.07441	2.97849
AK8	0.964915	1.32224	1.57078	1.53659	2.02198	1.27929	1.13052	1.87715	1.13516	0.791859	1.36741	1.57274
AK9	3.58627	3.47771	3.48328	2.53857	3.74152	3.01806	2.88503	2.46196	3.07384	2.92303	3.90069	3.7627
AKAIN1	0.297422	0	0	0	0	1.58443	0	0.305399	0	0.233742	0	0
AKAP1	6.98504	6.2613	6.33481	5.88924	6.23318	6.09158	5.43709	5.77163	7.64379	7.62141	6.24858	6.28029
AKAP10	5.73793	5.87548	5.92708	5.5353	5.72123	5.56088	6.15493	5.43182	5.49278	5.45124	5.44608	5.41237
AKAP11	0.0181649	0	0	0	0	0.0176249	0	0	0.01324	0	0	0
AKAP12	6.14373	7.57976	7.50651	6.15209	6.33902	8.56738	6.38248	7.24688	8.01832	7.99297	5.90968	5.88241
AKAP13	7.17554	7.08495	7.07506	7.08387	7.14841	7.24034	6.65643	6.61589	6.5909	6.60959	6.42215	6.49854
AKAP14	0.260255	0.376367	0.585142	0	0.192474	1.10478	0.473151	0.687708	0.655705	0.6848	1.28912	1.25579
AKAP17A	0	0	0	0	0	0	0	0	0	0	0	0
AKAP17BP	0.127573	0.273931	0.256933	1.107	0.821783	0.442287	0.0640279	0.414916	0.0477289	0.0989924	0.1169	0
AKAP2	0.0734317	0.210961	0.234077	0.143104	0	0.13922	0.0721194	0.14736	0.0537988	0.111335	0	0
AKAP3	1.33281	1.94962	1.99606	3.46297	4.17456	3.00721	4.02169	3.2371	2.02506	1.67992	2.32362	1.68784
AKAP4	0	0.0724651	0	0	0	0	0	0	0	0	0	0
AKAP5	2.25989	2.06712	2.27081	1.39484	1.44222	2.24997	2.31166	1.40713	2.39697	2.3923	1.17798	1.09826
AKAP6	5.1718	5.45921	5.37151	3.04996	3.74263	5.77066	5.37621	3.37109	4.92939	4.82203	5.76437	5.79126
AKAP7	3.31088	3.75014	3.90775	4.94163	5.28366	4.3725	4.28993	4.34258	3.90214	3.90518	3.32679	3.54852
AKAP8	5.73024	5.73933	5.67726	5.84208	5.67808	6.02078	5.06085	5.72982	5.51654	5.4975	5.47789	5.5439
AKAP8L	6.98397	6.87393	7.13328	6.82069	6.95102	7.25983	7.3875	6.64203	6.45344	6.50915	6.5064	6.62187
AKAP8P1	0	0	0	0	0	0	0	0	0	0	0	0
AKAP9	6.11939	6.46724	6.37377	6.13682	6.62274	6.8394	5.46967	5.43478	5.27964	5.29428	5.26319	5.27735
AKIP1	4.63788	5.06973	4.83455	5.41259	5.62809	5.05207	4.91779	5.06208	4.56156	4.91129	5.21878	5.23105
AKIRIN1	0	0	0	0	0	0	0	0	0	0	0	0
AKIRIN1P1	0	0	0	0	0	0.291769	0	0	0	0	0	0
AKIRIN1P2	0.287486	0.872784	0.80232	0.52644	1.46004	1.04934	0.899863	0.295223	0.849807	1.12817	1.14264	0.472021
AKIRIN2	6.78814	7.00355	7.19573	6.6114	6.89995	7.02284	7.41542	7.17709	7.40928	7.48039	7.48966	7.6084
AKIRIN2P1	0	0	0	0	0	1.028	0	1.30499	0	0	0	0
AKNA	3.89527	3.95289	3.98667	4.31277	4.47568	3.86453	4.16009	4.15142	4.36562	4.38395	3.9676	4.04856
AKNAD1	0	0	0	0	0	0	0	0	0	0	0	0
AKR1A1	0	0	0	0	0	0	0	0	0	0	0	0
AKR1B1	8.15071	8.24179	8.22104	8.04562	8.5192	7.75594	8.3591	8.19572	7.96455	8.01445	8.68332	8.74974
AKR1B10	0	0.381633	0	0	0.13312	0.474736	0	0	0	0.269892	0	0
AKR1B10P1	0.180696	0	0	0	0	0	0	0	0	0	0	0
AKR1B10P2	0	0	0	0	0	0	0	0	0	0	0	0
AKR1B15	0	0	0	0	0	0.109362	0.213357	0	0	0	0	0
AKR1B1P1	0	0	0	0	0	0	0	0	0	0	0	0
AKR1B1P2	0.742324	0.591927	1.01541	0.852995	1.17824	0.606153	1.37033	1.07631	0.476829	1.02419	1.1561	1.12502
AKR1B1P3	0.279485	0.403049	0.623725	1.64821	2.67837	1.61997	0.505577	1.46518	1.06266	0.577873	3.07305	2.95488
AKR1B1P4	0	0	0	0.184119	0	0	0	0	0.136447	0	0	0
AKR1B1P7	0.944262	0.675546	0.531473	1.12863	1.10018	0.329021	1.02636	0.748283	0.469131	0.383256	0.973975	1.11017
AKR1B1P8	0	0	0	0	0	0	0	0	0	0	0	0
AKR1C1	1.75367	1.84847	1.73071	0.569972	0.159326	0.748376	0.925789	0.22225	1.87482	1.26793	1.66246	1.7305
AKR1C2	1.72907	2.03957	2.07927	0.587409	0.447153	1.78291	2.89199	1.51892	1.67684	1.76432	1.30467	1.46821
AKR1C3	0.480336	1.13181	0.829812	6.16479	2.40006	3.84938	2.03656	2.58917	0.364534	0.38239	0.566457	0.42945
AKR1C4	0	0.58457	0.355528	1.07235	0.110682	0.974027	0	0	0.111521	0.117495	0	0.570137
AKR1C5P	0	0	0	1.16125	0	0.67866	0.266168	0	0	0	0	0
AKR1C6P	0.173595	0	0	0.467831	0	0	0.170595	0.178454	0	0	0	0
AKR1C7P	0	0.172403	0.360655	0.418191	0	0.218271	0.220689	0	0	0.473055	0	0
AKR1C8P	0	0	0	0	0	0	0	0	0	0	0	0
AKR1D1	0.254984	0.196281	0	0.13293	0	0.12931	0	0	0.098061	0.103339	0.234484	0.117471
AKR1D1P1	0	0	0	0	0	0	0	0	0	0	0	0
AKR1E2	0.352302	0.79062	1.26283	1.16533	0.764605	0.619786	1.31812	0.192086	0.852034	0.614678	0.324819	0.570942
AKR7A2	0	0	0	0	0	0	0	0	0	0	0	0
AKR7A2P1	0	0	0	0	0	0	0	0	0	0	0	0
AKR7A3	0	0	0	0	0	0	0	0	0	0	0	0
AKR7L	0	0	0	0	0	0	0	0	0	0	0	0
AKT1	6.93204	6.87739	7.08154	5.62598	6.72838	6.97688	6.99653	6.78973	6.9866	6.91646	6.78967	6.83157
AKT1S1	5.70741	6.03633	6.11059	6.51592	6.30224	5.91639	5.92988	6.54961	6.12187	6.0951	5.94131	5.94007
AKT2	7.91473	7.66657	7.81043	7.4027	7.36523	7.19968	6.99395	6.9602	7.20862	7.19333	7.17606	7.32591
AKT3	0	0	0	0	0	0	0	0	0	0	0	0
AKT3-IT1	0	0	0	0	0	0	0	0	0	0	0	0
AKTIP	4.8253	4.68513	4.75159	4.16065	4.54135	4.56555	5.28916	5.09055	5.12336	5.13651	4.93691	5.18813
ALAD	5.48607	5.35218	5.45306	4.54533	4.991	4.98569	4.9211	4.7989	5.05603	5.15837	5.38774	5.3454
ALAS1	5.75486	5.73733	5.5528	5.41479	5.36381	5.58222	5.4565	5.6139	5.42795	5.53652	5.54717	5.51826
ALAS2	0.303416	0.527206	0.135801	0.952233	0.225251	0	0.427244	0.311537	0	0	0	0
ALB	0.859287	1.15544	0.754146	2.46707	2.90022	1.75248	1.61124	1.35444	0.1172	0.123465	0.27781	0.140219
ALCAM	4.24062	6.20707	5.99935	5.46143	4.67191	6.65846	5.30075	5.89222	7.44218	7.39787	5.41264	5.17291
ALDH16A1	4.95116	4.98028	5.30605	5.02091	5.48298	4.5871	4.19842	4.98028	4.80128	4.84067	5.10598	5.16217
ALDH18A1	7.56222	7.32792	7.2538	7.36216	7.50586	7.24026	7.01744	7.02222	7.3289	7.2705	7.45928	7.45882
ALDH1A1	1.98725	0.399772	0.874592	0.508852	0	2.39114	0.352973	0.368228	0.496629	0.519877	0.599835	0.455976
ALDH1A2	1.24292	3.96197	3.86458	1.97799	1.14694	4.87546	2.8045	3.10073	1.15316	0.788188	0.970701	0.943127
ALDH1A3	0.109631	0.77757	0.61607	0.211225	0.227737	1.20291	0.301608	0.112769	0.229397	0	0	0.187236
ALDH1B1	6.22158	5.67389	5.7228	5.21084	5.7241	5.09052	6.04825	5.90876	5.88464	5.80937	5.88498	5.95391
ALDH1L1	0.606085	0.177861	0.371354	1.14827	1.62953	1.04914	2.65453	1.09428	0.116931	0.123182	0.509635	0.327193
ALDH1L1-AS1	0	0	0	0	0	0	0.358796	0	0	0	0	0
ALDH1L1-AS2	0	0	0	0.201418	0.21722	0.101356	0.102524	0.107363	0	0	0.349324	0
ALDH1L2	1.98405	3.12912	2.75511	1.12032	1.86527	2.17612	1.80989	1.92671	2.28874	2.1311	2.2638	2.18194
ALDH2	4.65785	4.94214	5.01566	5.35507	5.78879	5.27456	4.9921	5.3842	4.01788	3.79912	5.24157	5.18933
ALDH3A1	0.152945	0.224809	0.359481	1.41958	1.3867	0.406511	0.28638	0.852924	0.217545	0	0.268068	0.135076
ALDH3A2	6.05577	5.84719	5.85172	6.52737	6.40797	5.8378	5.90809	6.38615	5.94159	5.82975	6.24422	6.17741
ALDH3B1	2.02275	2.28748	2.21048	0.934484	1.88061	1.62606	1.57708	1.22802	0.890427	1.17112	0.308039	0.54364
ALDH3B2	0	0	0	0.145106	0.205401	0	0	0.726598	0	0.21762	0	0
ALDH4A1	0	0	0	0	0	0	0	0	0	0	0	0
ALDH5A1	4.82565	5.09151	5.01812	3.87939	5.02159	4.91668	5.08974	5.24183	4.51492	4.64531	5.14433	5.08256
ALDH6A1	5.41273	4.90781	5.024	5.45593	5.83171	4.62778	5.20238	4.98997	4.71064	4.7141	6.04623	5.96554
ALDH7A1	7.39653	7.40869	7.38475	8.08119	8.15359	6.96318	7.34559	7.25313	6.38079	6.35914	7.00091	7.02195
ALDH7A1P1	4.73233	4.98451	4.82697	5.98606	5.83878	4.68128	4.92497	4.86789	3.93155	3.92932	4.54259	4.41709
ALDH7A1P2	0	0	0	0	0	0	0	0	0	0	0	0
ALDH7A1P3	0	0	0	0	0	0	0	0	0	0	0	0
ALDH7A1P4	0	0	0	0	0	0	0	0	0	0	0	0
ALDH8A1	1.27253	1.25176	0.825914	0.221969	0.783691	1.19706	0.862033	0.42552	0.381845	0.596317	0.383086	0.449393
ALDH9A1	0	0	0	0	0	0	0	0	0	0	0	0
ALDOA	8.86549	9.70004	9.69185	9.95734	9.07723	9.33382	10.846	9.95364	10.2386	10.2396	9.79429	9.84377
ALDOAP1	0.3024	0.434667	0.13532	0.764302	1.17801	0.841385	1.17573	0.44382	0.672543	0.44179	0.511742	0.386242
ALDOAP2	0	0.612002	0.13556	0.861151	1.3798	1.65676	1.44366	1.28894	0.748446	0.703252	0.278914	0.943107
ALDOB	0.245802	0.505993	0.555795	0.127948	0.342787	0.856691	0.241655	0.252512	0.419968	0.51409	0	0.113046
ALDOC	4.9128	4.51503	4.4332	5.02695	4.53863	4.50553	7.45719	4.68846	3.33726	3.66092	4.84224	4.86264
ALG1	4.54174	4.65532	4.5304	4.5992	4.17978	4.31785	3.47947	3.97189	4.31797	4.33485	4.31361	4.22988
ALG10	3.40939	2.73321	2.74034	3.66336	3.46931	2.91379	2.69303	2.854	2.36515	2.47043	2.59	2.58686
ALG10B	2.28786	2.35456	2.33407	2.72012	2.4911	2.35235	2.36614	2.10916	2.14945	2.26795	1.90561	2.03599
ALG11	3.53739	3.56629	3.44308	3.87277	3.44211	3.6597	2.89299	2.99802	2.92087	3.03504	3.05839	2.88282
ALG12	3.51859	3.57361	3.65966	4.12935	4.28674	4.3023	4.23316	4.31941	3.63894	3.61876	3.37103	3.42188
ALG13	5.23053	5.24935	5.28914	6.00527	5.5132	5.24559	5.90498	5.66091	5.13359	5.05426	5.45491	5.32486
ALG13-AS1	0.717713	2.13799	0.626319	1.83773	0.949117	0.700701	1.17985	0	0	0.993019	0	0
ALG14	0	0	0	0	0	0	0	0	0	0	0	0
ALG1L	0.737847	0.462067	0.357898	0.222402	0.311521	0.404748	0.408958	0.599953	0.165375	0.32937	1.14996	0.525548
ALG1L10P	0.374559	0.921379	0.807391	2.36291	2.27866	2.62676	1.7347	0.384343	0.281789	0.541481	0.624102	0.832277
ALG1L11P	0	0	0	0.87712	1.14398	0.34592	0	0.364715	0	0	0.594528	0
ALG1L12P	1.72984	1.94047	1.43817	0	0	0	0	0	1.81917	0.289817	1.63929	2.10575
ALG1L13P	0.872648	1.44511	1.26408	0.871678	1.40592	0.682235	1.86842	1.04941	0.381105	0.213629	0.46396	0.448541
ALG1L14P	0	0	0	0	0.702437	0	0.36099	0	0	0	0	0
ALG1L15P	1.53587	1.54074	1.30369	2.39721	2.74723	2.27476	1.66704	1.56372	1.5647	1.55864	1.72781	1.33812
ALG1L2	1.28678	0.567958	1.2322	2.82177	3.46575	3.25335	2.47365	1.3119	0.432129	0.16723	0	0.507117
ALG1L3P	0	0	0	0	0	0	0	0	0	0	0	0
ALG1L5P	0	0	0	0.217582	0	0	0	0	0	0	0	0
ALG1L6P	2.73072	3.10861	2.89396	1.21698	1.13562	1.29145	0.406607	0.596712	2.54257	2.93056	2.3033	2.02008
ALG1L7P	0.726521	0.454324	0.499871	0	0	0	0	0	0.562027	0.587759	0.377197	0
ALG1L8P	1.10949	0.699014	0.639628	0.993373	0.967304	0.401494	0.21705	0.226886	0	0.709516	0.681604	0.195529
ALG1L9P	1.61378	1.25143	1.23366	0.297025	0.412048	0.736646	0	0	0.874165	0.768523	1.17252	0.26415
ALG2	4.84442	4.86977	4.70899	4.8598	4.66393	5.13938	4.06404	4.27024	4.66038	4.6763	4.18827	4.31586
ALG3	5.7595	5.75598	5.60216	6.09053	5.65151	5.9173	5.05096	5.53986	5.5246	5.48588	5.71105	5.53463
ALG3P1	0.154232	0.117774	0.131139	2.09329	1.94522	1.67315	1.07562	1.73281	0	0.119924	0	0
ALG5	5.67825	5.82726	5.79058	5.67615	6.08931	6.21886	5.43379	6.04116	5.89828	5.87353	6.03554	5.96474
ALG6	0	0	0	0	0	0	0	0	0	0	0	0
ALG8	7.28316	6.87459	6.76413	7.54253	7.26375	6.69164	6.5993	6.82301	7.07208	7.11916	7.08298	7.16886
ALG9	5.32878	5.29192	5.26782	5.05546	5.60432	5.49116	4.79098	4.85275	4.73355	4.84533	5.2691	5.22323
ALG9-IT1	0	0	0.207868	0.243045	0	0	0	0	0	0	0	0
ALK	3.21517	4.52506	4.58378	0.843759	2.87195	5.0111	6.07984	4.35934	4.99385	4.9985	4.21128	4.16416
ALKAL1	0.654076	0.282398	0.446604	0.193065	0.271493	0	0.50825	0.198707	0	0.150773	0.335513	0.171018
ALKAL2	1.89193	3.41615	3.63614	2.41459	2.60627	3.28797	3.60631	4.14991	5.25629	5.38148	4.98606	4.86186
ALKBH1	4.6903	4.61313	4.72305	4.74838	4.54923	4.37312	4.20483	4.83475	4.6121	4.62695	5.02689	4.73108
ALKBH2	6.14146	5.26188	5.40374	5.1455	5.45825	5.19337	4.99057	5.10656	3.69164	3.9157	5.53941	5.55339
ALKBH3	5.03619	5.24813	5.19743	4.8594	4.21436	4.45592	4.49053	5.13922	4.95704	4.8733	5.38329	5.30031
ALKBH3-AS1	1.91567	0.992908	1.07571	1.67169	1.58586	2.31154	1.3651	1.82978	0.614435	1.15915	1.51865	0.92339
ALKBH4	4.78011	4.3554	4.56811	4.91298	4.56492	4.4593	4.58385	4.62228	4.00057	4.24674	4.28452	4.47763
ALKBH5	6.50118	6.18369	6.19332	5.79935	6.21128	5.91467	6.61217	6.27234	6.21099	6.27587	6.36384	6.40016
ALKBH6	2.7415	2.65734	2.59103	2.1311	2.50913	3.08544	2.15589	1.97397	1.30921	1.41388	0.992054	1.4765
ALKBH7	5.90776	5.85945	6.33157	5.92732	6.14634	5.74339	6.6815	5.92367	5.57597	5.79242	6.27721	6.39968
ALKBH8	4.66893	4.35053	4.27596	4.88415	4.55455	4.82879	4.27022	4.72355	4.33444	4.32614	3.99874	4.1219
ALLC	0.356151	0	0.109317	0	0	0	0.126478	0.132397	0	0	0	0.113585
ALMS1	5.45196	5.46201	5.3414	5.81384	5.76155	5.56065	5.29292	4.99851	4.92334	4.89118	5.14282	5.17237
ALMS1-IT1	0.922705	1.05683	0.968515	1.65371	0.896977	1.11003	1.49423	0.577155	0.999494	0.589363	1.137	0.836776
ALMS1P1	0.262256	0.679107	0.58918	0.67552	1.19868	1.11126	0.752707	0.387283	0.724869	0.385478	0.789072	0.336208
ALOX12	2.36219	2.21492	2.24561	1.61715	1.74383	1.54259	1.34983	1.01108	0.839357	0.74998	0.926149	0.899485
ALOX12-AS1	2.82832	2.7338	3.0622	2.3725	2.25588	1.95435	2.35273	1.57289	1.59926	1.52367	2.26907	1.42396
ALOX12B	0.280733	0.216537	0	0.146977	0.107743	0.392406	0	0.288305	0.108561	0.114382	0.258342	0.24917
ALOX12P1	0.14048	0.107152	0.229598	0.268123	0.288657	0.136471	0	0	0	0	0	0.124005
ALOX12P2	1.45679	0.799054	1.19391	2.05591	1.22558	1.63968	0.146736	0	0	0	0	0
ALOX15	0.971382	1.69538	1.42984	1.09337	1.46753	0	0.228327	1.88679	0.0888879	0.264577	2.53204	2.44511
ALOX15B	0.0708082	0.0537003	0.117499	0	0	0.134353	0	0	0	0	0	0
ALOX15P2	0	0	0	0	0	0	0	0	0	0	0	0
ALOX5	0.59688	0.694308	0.602762	1.28257	0.736317	0.483047	0.487942	0.144749	0.103765	0.109338	1.20782	0.855601
ALOX5AP	0.190252	1.31485	1.13018	0.189988	0.139819	0.184911	0	0.367724	0.269199	0.148336	0.330412	0.579998
ALOXE3	0.0683097	0.150119	0.166948	0	0.097625	0.129711	0.308007	0.137321	0.0500226	0.246402	0.235186	0.0601216
ALPG	0	0	0	0	0	0	0	0	0	0	0	0
ALPI	0	0.060407	0	0	0	0	0	0	0	0	0	0
ALPK1	3.21909	1.59803	1.66217	1.15091	2.38842	2.92242	0.622913	0.70431	1.27684	1.15104	1.29317	1.25978
ALPK2	1.3993	2.83459	2.81959	1.94434	1.44165	2.79598	5.3534	2.46347	4.59803	4.60023	0.74434	0.721685
ALPK3	1.10182	2.34239	2.0109	3.95262	1.40008	1.23094	0.381787	0.897303	0.292256	0.345904	0.752068	0.278346
ALPL	0	0	0	0	0	0	0	0	0	0	0	0
ALPP	0	0	0.0912075	0	0	0	0.105628	0	0	0	0	0
ALS2	6.09574	6.52175	6.46007	6.57246	6.34293	6.79275	6.59834	6.33544	6.14989	6.11295	6.06971	6.14786
ALS2CL	0.486803	0.833179	0.645363	0.553392	1.07771	1.15891	0.219289	0.633236	0	0	0.450362	0.304293
ALS2CR12	1.87824	1.47756	1.58336	1.5621	1.35645	1.43164	0.771744	0.613516	0.980881	0.902905	0.460349	0.995448
ALX1	1.45401	1.74876	1.97615	0	0.170688	0.325556	0	0.237741	0	0.0933204	0	0
ALX3	0	0	0	0	0	0	0	0	0	0	0	0
ALX4	0.177799	1.92029	1.94769	0.455292	0.705979	2.20982	0.118806	2.09979	0	0.0476579	0.78107	0.970275
ALYREF	8.49729	8.24524	8.5203	8.5429	8.77201	8.26994	8.3316	8.54122	8.70466	8.72993	8.66983	8.71341
AMACR	1.47638	1.60434	1.58709	1.66693	1.83743	1.26841	1.07159	1.10817	1.59338	1.69222	1.2178	1.29189
AMBN	2.05162	0.141574	0	0.916622	2.88142	3.38132	0.555743	1.04005	0.376908	0.144137	0	0.0840862
AMBP	0.844111	0.514177	0.740386	1.49304	1.48758	1.14546	0.739051	1.11753	0.220713	0.120704	0.271906	0.1371
AMBRA1	5.85611	5.63617	5.72089	5.91672	5.97083	5.89766	5.367	5.84147	5.62713	5.64811	5.91851	5.90562
AMD1	7.11065	6.56372	6.48948	7.43784	6.67978	6.76476	5.9063	6.84904	6.63969	6.62614	6.80614	6.73152
AMD1P1	0	0.496809	0.15701	0.494026	0.135429	0.17919	0	0	0.136447	0	0	0
AMD1P2	0	0	0	0	0	0	0	0	0	0	0	0
AMD1P3	1.81926	1.53931	1.18888	2.01089	1.45128	1.23226	0.902218	1.4291	1.30577	0.662524	1.72629	1.68684
AMD1P4	0.128889	0	0	0	0	0	0	0	0	0	0	0
AMDHD1	0.133028	0.368798	0.217764	1.23285	0.504273	0.357397	1.5343	1.19729	0.0979942	0	0.234331	0.117392
AMDHD2	4.14443	3.77241	4.23698	4.54874	4.01812	3.66911	3.65933	2.88724	3.17597	3.13404	3.35671	3.51115
AMELX	0	0.163754	0	0	0	0.207482	0	0	0	0	0	0
AMELY	0	0.180374	0	0.234374	0.327772	1.13725	0	0	0	0	0	0
AMER1	4.18912	3.84681	3.73186	4.53362	4.77952	4.51929	4.12576	3.89437	3.21616	3.29562	3.82828	3.92634
AMER2	4.15744	3.33764	3.41239	2.40591	4.25482	5.04445	3.3868	3.25639	3.08895	3.05074	5.60869	5.69097
AMER3	1.78429	1.76972	1.72226	0.687257	1.19513	2.6841	2.23016	0.78754	1.43845	1.83352	1.13857	1.07992
AMFR	6.9712	7.13397	7.01555	7.07964	7.54298	7.7302	7.10639	7.83555	7.47456	7.4625	7.38576	7.44348
AMH	5.33215	3.76468	4.56469	0.355606	0.418818	1.49079	0.126448	0.742115	3.03512	2.82643	2.99733	3.17401
AMHR2	0.130052	0.0991137	0.110442	1.21332	0	0.631401	0.127771	0.473591	0	0	0.229261	0
AMIGO1	0	0	0	0	0	0	0	0	0	0	0	0
AMIGO2	1.68754	4.05553	3.87168	4.26372	1.72542	4.44311	3.71855	4.26432	2.80374	2.70882	3.42585	3.27592
AMIGO3	0	0	0	0	0	0	0	0	0	0	0	0
AMMECR1	3.97386	4.17617	4.0327	4.82223	4.54218	4.17103	3.48988	4.96352	3.87261	3.91381	4.5603	4.45897
AMMECR1-IT1	0.53416	0.744697	0	0.291271	0.216301	0.283742	0.286816	0	0	0.229119	0	0
AMMECR1L	4.89809	4.91376	4.72861	4.63901	4.75988	5.09816	4.52689	4.84011	4.89044	4.83899	4.77124	4.8613
AMMECR1LP1	0.377302	0	0	0	0	0	0	0.387149	0	0	0	0
AMN	0.692677	0.389272	1.08824	0.26918	1.02726	1.80365	2.04467	1.18221	0.200976	0.634448	0	0.124518
AMN1	2.87503	3.36893	2.89962	2.27068	2.79853	3.23784	3.5842	3.02355	3.15934	3.12061	3.22346	3.34791
AMOT	5.89254	5.96593	5.90243	5.74803	6.23907	6.34763	4.55661	6.40964	5.62587	5.61651	6.43524	6.4074
AMOTL1	6.76442	6.82197	6.78057	7.49174	7.06468	7.78656	6.62504	7.28911	6.55771	6.51189	6.34748	6.34717
AMOTL2	7.17241	7.27426	7.36694	8.30374	7.76005	7.13566	6.46625	7.27929	6.49057	6.45204	6.71629	6.72458
AMPD1	0	0	0	0	0	0	0	0	0	0	0	0
AMPD2	0	0	0	0	0	0	0	0	0	0	0	0
AMPD3	1.25532	2.85063	2.81889	2.45454	1.55781	1.36916	2.65236	1.55221	1.87652	1.75792	1.31607	1.1489
AMPH	6.07242	5.76246	5.76291	6.1299	6.73176	6.21407	6.70718	6.06344	5.348	5.35161	6.37145	6.32482
AMT	4.06157	3.95758	3.83179	4.96808	4.5428	2.98087	3.3706	3.29955	2.51646	1.96204	3.78144	3.87461
AMTN	0	0	0.305482	0	0	0	0	0	0	0.147185	0	0
AMY1A	0	0	0	0	0	0	0	0	0	0	0	0
AMY1B	0	0	0	0	0	0	0	0	0	0	0	0
AMY1C	0	0	0	0	0	0	0	0	0	0	0	0
AMY2A	0	0	0	0	0	0	0	0	0	0	0	0
AMY2B	0	0	0	0	0	0	0	0	0	0	0	0
AMYP1	0	0	0	0	0	0	0	0	0	0	0	0
AMZ1	0.909348	0.825698	1.23748	1.97195	1.27889	1.74106	0.719473	0.611198	0.213815	0.357386	0.180936	0.0898057
AMZ2	6.45651	6.45903	6.43894	6.50954	6.53217	6.19976	6.57695	6.73744	6.53008	6.52246	6.9404	6.86786
AMZ2P1	3.01762	3.27168	3.22828	2.62905	2.62439	2.69742	2.85435	3.0129	2.62409	2.49954	3.15422	3.08675
AMZ2P2	0	0	0	0	0	0	0	0	0	0	0	0
ANAPC1	5.47425	5.21527	5.12902	5.47216	4.98372	4.60205	4.66001	4.8444	5.14735	5.02541	5.09391	5.05595
ANAPC10	3.68543	3.97814	3.87132	4.16054	3.80285	3.83159	3.52147	4.26117	4.12135	3.84108	3.91473	4.05486
ANAPC10P1	0	0	0	0	0	0	0	0	0	0	0	0
ANAPC11	7.43116	7.03066	7.39327	7.10993	7.50594	6.83792	7.54641	7.10776	7.20671	7.39793	7.25603	7.41319
ANAPC13	6.99658	6.54838	6.52528	6.00956	6.47867	6.60919	6.78223	6.84473	6.81363	6.76239	6.6901	6.75883
ANAPC15	4.51636	4.6398	4.50453	4.14419	4.4346	3.93187	4.22593	4.5356	4.38793	4.34906	4.89107	4.57729
ANAPC16	5.2081	5.22714	5.10809	5.30703	5.22251	4.4369	5.07996	5.19287	5.10982	5.04019	5.16636	5.16387
ANAPC1P1	0	0	0	0	0.18781	0.247103	0	0	0	0	0	0
ANAPC2	6.62914	6.12061	6.28701	5.92351	6.02152	5.87484	5.70507	5.63438	5.48084	5.47916	5.74964	5.72518
ANAPC4	5.73931	5.32958	5.42476	5.22828	5.27963	5.061	4.99006	4.66933	4.78596	4.75911	5.06161	5.03492
ANAPC5	7.70737	7.5923	7.58529	7.52614	7.74955	7.40424	7.40874	7.10177	7.22359	7.17236	7.39631	7.29563
ANAPC7	7.38085	7.0513	6.99373	6.89922	7.01901	6.75505	6.76543	6.80844	6.78256	6.7609	6.83219	6.87009
ANG	0.88845	1.27006	1.19672	0.74841	0.576867	0.868471	1.94149	1.15518	0.695416	0.937687	0.697457	1.62838
ANGEL1	5.489	5.60398	5.61506	5.82716	5.65778	5.28697	5.99822	5.32893	4.82758	4.75891	5.28748	5.2972
ANGEL2	0	0	0	0	0	0	0	0	0	0	0	0
ANGPT1	4.56049	5.34478	5.28189	2.84771	3.08481	4.03708	4.49262	5.43691	3.66664	3.7492	4.74032	4.43617
ANGPT2	0.52918	2.57289	2.34393	1.14188	3.56296	3.92088	2.39803	3.43157	0.611265	0.519282	0.968005	0.801083
ANGPT4	0.147334	0.241692	0.18399	0.038212	0.0549345	0.0733437	0.0375758	0.0777357	0.0279452	0.029488	0.0691224	0
ANGPTL1	0	0	0	0	0	0	0	0	0	0	0	0
ANGPTL2	5.61289	5.18905	5.1831	4.99297	4.92607	4.31254	4.80913	4.80777	4.88879	4.76516	4.73729	4.84866
ANGPTL3	0	0	0	0	0	0	0	0	0	0	0	0
ANGPTL4	1.55862	3.25432	3.35991	2.38641	1.4946	1.47327	1.48425	0.867916	1.05842	1.03922	0.702142	0.26411
ANGPTL5	0.117255	0.173333	0	0	0.0855967	0.113883	0	0.120603	0	0	0	0
ANGPTL6	0.119379	0.257137	0.593875	0.601068	0.169361	0.504302	0.326608	0.235935	0.087831	0.0925759	0.395082	0
ANGPTL7	0	0	0	0	0	0	0	0	0	0	0	0
ANGPTL8	0.413323	0.459586	0.879217	0.221109	0.16318	0	0	0	0.164395	0	0.381679	0
ANHX	0.067894	0	0	0	0.187956	0.065909	0.0666785	0	0	0	0	0
ANK1	2.58942	2.75942	3.04362	2.65727	2.17002	2.99505	3.3003	2.47373	2.43971	2.45316	2.37663	2.36264
ANK2	7.28006	7.36495	7.29778	6.97795	6.6273	7.33651	7.29313	5.19735	6.74622	6.76328	5.71847	5.79268
ANK3	6.62844	6.78496	6.78855	5.46457	5.68876	6.48536	6.99815	5.36825	6.05145	6.11489	6.13677	5.92894
ANKAR	2.12733	1.49582	1.50941	1.15931	1.53868	1.42687	0.732462	0.490321	0.985926	0.793539	0.943134	1.09318
ANKDD1A	3.51542	3.38723	3.55018	3.28668	3.75505	4.02308	3.07437	2.37986	2.04833	1.94353	1.80122	2.27771
ANKDD1B	0.225834	0.252924	0.280209	0.420514	1.07109	1.1048	0.584044	0.335419	0.167743	0	0.207512	0
ANKEF1	2.21148	1.93985	1.84119	1.36333	0.706416	0.633923	0.17486	0	1.64756	1.73085	1.69456	1.8828
ANKFN1	2.10821	1.14573	1.33122	1.02803	2.00199	3.22535	1.36681	1.11715	1.11794	1.25158	0	0.805152
ANKFY1	7.66763	7.43397	7.32863	7.24835	7.6574	7.50155	7.25759	7.19579	6.94596	6.92796	7.09612	7.12581
ANKH	4.88404	5.20197	5.11216	4.54479	5.16668	5.54186	5.40252	4.79147	4.67535	4.6327	5.22836	5.31337
ANKHD1	2.61724	2.4338	2.29477	2.17611	2.26807	1.99259	1.83603	1.35359	0.852805	1.4545	1.45769	1.27145
ANKHD1-EIF4EBP3	1.27489	1.21419	1.06877	0.581298	0.850343	1.11818	0.550503	0.342604	0.445285	0.262992	0.560964	0.413896
ANKIB1	6.84207	6.80648	6.76025	6.42419	6.62664	7.01651	6.59143	6.32317	6.65181	6.68705	6.53078	6.51627
ANKK1	1.10669	0.640651	0.502776	0	0.0833614	0	0.489976	0.11749	0.0839997	0.171966	0	0.100723
ANKLE1	2.84694	2.35029	2.30668	2.8451	2.85029	1.97745	2.824	2.091	1.43447	1.45677	1.52861	1.29264
ANKLE2	6.52762	6.525	6.51872	6.21328	6.43174	6.75077	5.93944	6.08292	5.91772	5.91412	6.07551	6.03441
ANKMY1	4.08465	3.86904	3.87711	3.70504	4.47289	4.69127	4.11568	3.9215	2.81345	2.62657	3.02404	2.97428
ANKMY2	5.55903	5.79846	5.71528	6.00095	6.11625	5.57403	6.49014	6.30083	5.73121	5.83081	6.23951	6.10566
ANKRA2	4.85916	4.84099	4.9975	4.70584	4.93628	4.8453	5.64981	4.33549	4.11202	3.97812	4.70353	4.55863
ANKRD1	0.397873	5.64195	5.31597	3.64141	2.04194	1.15851	3.52038	1.36158	2.7704	3.01343	0	0.152482
ANKRD10	9.16558	8.81116	8.81655	8.55559	8.87131	8.91207	8.60574	7.83851	7.29658	7.32206	7.55565	7.60696
ANKRD10-IT1	5.23296	4.73249	4.95172	4.2863	4.8812	4.68321	4.48793	2.77071	2.32229	2.20819	2.81232	2.57626
ANKRD11	8.32362	8.16838	8.27379	8.08351	8.08179	8.18208	7.75426	7.81475	7.82718	7.89306	7.76269	7.81361
ANKRD12	5.48278	5.26701	5.21962	4.93798	5.22646	6.09129	5.34715	5.11088	5.08553	5.05938	5.0828	5.06186
ANKRD13A	5.99617	6.01713	5.95821	5.30727	5.71005	5.72983	6.09515	5.70498	5.80876	5.86799	6.11749	6.02388
ANKRD13B	6.09846	5.49565	5.85518	3.76765	5.40622	5.49329	5.42203	4.83364	5.85741	5.86817	5.94719	5.83294
ANKRD13C	0	0	0	0	0	0	0	0	0	0	0	0
ANKRD13D	5.28014	5.47436	5.59915	4.66445	5.37984	5.91294	5.96299	4.99924	4.97752	4.85662	4.83541	4.793
ANKRD16	3.66905	3.39441	3.64024	3.44658	3.88526	3.59433	3.5015	2.78236	2.99952	3.20095	3.24864	3.45368
ANKRD17	7.1655	6.9941	6.89119	7.27703	7.02237	7.20582	6.82082	6.75159	6.89232	6.92293	6.78533	6.71876
ANKRD18A	1.23681	1.29606	1.41813	0.605076	0.870907	0.38265	0.328992	0.28089	1.01806	1.11274	0.965522	1.06979
ANKRD18B	1.41114	1.60071	1.85766	0.786549	0.45879	0	0.384547	0.617315	0.538843	0.399126	1.53291	1.34903
ANKRD18CP	0.224922	0.251912	0.099154	0.171653	0.0432752	0	0	0	0.127067	0.0460052	0.107032	0.151924
ANKRD18DP	0.382911	0.426248	0.513261	0.0711953	0	0	0	0	0.198435	0.0550836	0.127632	0
ANKRD18EP	2.85916	2.78748	2.97951	3.22416	3.65748	3.879	2.94559	3.4442	2.39891	2.21162	2.44541	2.53053
ANKRD19P	1.50142	1.20402	0.753949	0.774908	1.07155	1.47323	0.99906	0.878207	0.67102	0.700643	1.20178	0.532484
ANKRD2	0.130232	0	0	0.130048	0.0951841	0	0.127949	0.133933	0	0.101076	0	0
ANKRD20A1	0	0	0	0	0	0	0	0	0	0	0	0
ANKRD20A10P	0.114986	0.170041	0.0975719	0	0	0.111677	0	0	0.164447	0	0	0
ANKRD20A11P	0.136118	0.103788	0.115629	0.135926	0.0995402	0	0	0	0	0.105692	0	0
ANKRD20A17P	0	0	0	0.130094	0	0	0.127995	0	0	0	0	0
ANKRD20A18P	1.60586	0.657896	1.05471	0.327794	0	0	0	0	0.245969	0	0.552322	0
ANKRD20A19P	0.381965	0.204567	0.328425	0	0	0	0	0	0	0.302007	0	0.122571
ANKRD20A2	0	0	0	0	0	0	0	0	0.156848	0	0.365338	0
ANKRD20A4	0.855651	1.0235	0.96006	0	0	0	0	0	0	0.131829	0	0
ANKRD20A5P	1.40946	1.27214	1.1445	0.412279	0.309366	0.28006	0.283098	0	0.567639	0.421504	0	0.133447
ANKRD20A7P	0.554452	0.928133	1.0689	0.0731221	0	0	0.140423	0	0.463479	0.400533	0.131018	0.126169
ANKRD20A8P	0	0	0.046931	0.0553999	0	0.105765	0.054483	0	0	0.0428098	0	0
ANKRD20A9P	0	0.040848	0	0.20433	0	0	0	0.0555121	0	0	0	0
ANKRD22	0.166878	0.244753	0.141983	0	0	0.307914	0.163988	0.17156	0	0	0	0
ANKRD23	1.14276	1.14684	0.972498	0.851332	1.0468	1.32045	0.260207	0.186781	0.257415	0.388846	0.451656	0.305211
ANKRD24	0.870848	0.527081	0.617755	2.33348	0.276396	0.249949	0.252688	0.202387	0.36039	0.201383	0.341441	0.424671
ANKRD26	5.2587	4.75593	4.71954	4.83172	5.10829	4.55481	4.48772	3.9458	4.04549	4.09501	3.93717	4.044
ANKRD26P1	0.092235	0.136903	0.0781732	0.178677	0	0	0.0905972	0.0948916	0.13235	0.0713756	0	0
ANKRD26P2	0	0	0	0.197602	0	0	0	0	0	0	0	0
ANKRD26P3	0	0.0489083	0	0.185251	0	0	0	0	0	0	0	0
ANKRD26P4	0.612804	1.06845	0.639628	0.842108	1.44325	1.10779	2.29175	0.347654	0.132605	0.139654	0	0
ANKRD27	5.13975	5.44804	5.33934	5.46102	5.38255	5.84462	5.41621	5.13194	4.85878	4.69636	5.13584	5.06018
ANKRD28	5.74141	5.74322	5.65123	6.3902	6.56254	6.30368	5.54656	5.76677	5.56318	5.54145	5.91057	5.7929
ANKRD29	1.28659	1.30347	1.3624	1.92227	2.02027	3.38496	2.93546	1.74602	0.31783	0.257192	0.946824	1.02885
ANKRD30A	0.0946494	0.106584	0.156232	0.0480307	0	0.0466851	0	0	0	0	0	0
ANKRD30B	0.198399	0.15204	0.0585868	0	0	0	0.470854	0	0	0.105011	0	0.0609157
ANKRD30BL	0.217467	0.0858653	0.0957288	0.314609	0.304402	0	0.399903	0.323425	0	0	0.375226	0
ANKRD30BP1	0	0	0	0	0	0	0	0.0829883	0	0	0	0
ANKRD30BP2	0.101625	0.0772686	0	0	0	0	0	0	0	0	0	0
ANKRD30BP3	0	0	0	0	0	0	0	0	0	0	0	0
ANKRD31	0.378799	0.538753	0.631032	0.292618	0.304317	0.226401	0.503424	0.141518	0.149571	0.230201	0.185302	0.23349
ANKRD33	0.638397	0.378199	0.342831	0.110225	0	0	0.209284	0	0	0.0855391	0	0.188485
ANKRD33B	0.382037	0.296969	0.518755	1.40783	0.285555	0.604407	0.425905	0.310522	0.0716374	0.19324	0.0601595	0.167107
ANKRD33B-AS1	0	0	0	0	0	0	0	0	0	0	0	0
ANKRD34A	0	0	0	0	0	0	0	0	0	0	0	0
ANKRD34B	1.15993	0.276805	0.250109	1.19451	1.47635	2.37613	2.41999	1.41991	0.575265	0.962249	0.386649	0.669883
ANKRD34C	0.0714528	0	0	0	0	0	0	0	0	0	0.503014	0.209094
ANKRD34C-AS1	0	0	0	0	0	0	0	0	0	0	0	0
ANKRD35	0	0	0	0	0	0	0	0	0	0	0	0
ANKRD36	2.3347	2.43858	2.6602	1.36458	2.03389	1.8119	1.75797	0.502313	0.795536	0.72463	0.735176	0.743649
ANKRD36B	1.91375	2.36118	1.97374	1.78067	2.5551	2.75152	2.33706	0.703118	0.779761	0.752534	0.752952	0.930382
ANKRD36BP1	0	0	0	0	0	0	0	0	0	0	0	0
ANKRD36BP2	0.0925298	0.378081	0.41704	1.13128	1.8215	0.876049	0.541191	0.0951946	0	0	0	0
ANKRD36C	3.43528	3.43489	3.46398	3.50955	4.29031	4.38375	3.24568	1.34392	1.03437	0.927326	0.90824	1.08666
ANKRD36P1	0	0	0	0.251506	0	0	0	0	0	0	0	0
ANKRD37	2.33667	2.17207	1.9674	2.29146	1.05885	2.0712	4.68631	1.85868	1.899	1.8221	1.54485	2.05675
ANKRD39	2.3988	2.5243	2.4109	1.80438	2.35726	2.23091	2.48819	1.68805	2.18291	2.00829	1.76339	1.97588
ANKRD40	6.31092	6.17355	6.11185	6.6914	6.32821	6.29073	6.24237	6.6553	6.25026	6.26099	6.36675	6.31915
ANKRD42	3.76292	3.74502	3.67238	3.87427	4.18061	4.43901	3.76416	4.07091	3.47147	3.61715	3.71759	3.3653
ANKRD44	2.81372	2.68682	2.78545	2.12989	2.61522	4.36281	2.81376	2.20119	2.01254	1.68181	2.16959	1.91461
ANKRD44-IT1	0.304695	0.340186	0.136407	0	0.117543	0.424585	0.157593	0	0	0	0	0
ANKRD45	0	0	0	0	0	0	0	0	0	0	0	0
ANKRD46	5.87648	5.61553	5.50192	6.25293	6.1347	5.71319	6.6622	6.54132	5.45331	5.50141	5.7678	5.73412
ANKRD49	4.85513	4.38127	4.3237	4.52461	4.40416	4.41982	4.73527	4.25563	4.29511	4.10737	4.28926	4.38447
ANKRD50	4.92958	5.38439	5.23563	5.08593	4.88439	5.60141	5.44741	5.45981	5.12955	5.17399	4.81986	4.79884
ANKRD52	6.25098	6.82203	6.79179	6.49273	6.86081	7.33559	6.01804	6.66099	6.97145	7.0064	6.0238	6.11969
ANKRD53	0.998643	1.44925	1.00731	0.583347	0.589198	0.255384	0	0	0.367937	0.298696	0	0.60936
ANKRD54	5.88975	5.63503	5.83572	4.93197	5.46949	5.73648	5.7146	5.86185	5.72864	5.67751	5.72182	5.93541
ANKRD54P1	0	0	0	0	0	0	0	0	0	0	0	0
ANKRD55	0.46225	0.583306	0.779644	0.249221	0.095138	0.242689	0.454986	0	0.754501	1.06216	0.229462	0.114856
ANKRD6	7.04007	6.43504	6.45449	4.71795	5.75285	5.42327	5.23636	4.41625	4.8763	4.95474	5.03335	5.17362
ANKRD60	0	0	0	0	0	0	0	0	0	0	0	0
ANKRD61	2.70036	2.1595	2.42903	2.03394	1.84753	1.89378	1.86804	0.694047	0.788758	0.822256	0.630135	0.434054
ANKRD62	0	0	0.0879458	0	0	0.100707	0	0	0	0	0	0
ANKRD62P1	0	0	0	0	0	0	0	0	0	0	0	0
ANKRD62P1-PARP4P3	0	0	0	0	0	0	0	0	0	0	0	0
ANKRD63	0.731009	1.055	1.80904	0.286417	0.777794	1.04738	0.404746	0.294522	1.28704	1.1809	0.263971	0.65906
ANKRD65	0	0	0	0	0	0	0	0	0	0	0	0
ANKRD66	0	0	0	0.174819	0.0656693	0.170124	0	0.179961	0	0	0.160634	0
ANKRD7	0	0.128296	0.142798	0.4537	0.341631	0.163081	0.31291	0.465829	0	0	0.293068	0
ANKRD9	2.91644	2.64651	3.77379	3.64681	3.40237	2.96765	4.51218	3.27496	2.71087	2.82023	3.16025	3.86955
ANKS1A	5.82582	5.73346	5.75342	5.615	5.72536	6.19083	5.99494	5.88567	5.34938	5.35768	5.5699	5.5313
ANKS1B	4.32235	4.95596	4.84529	2.61015	3.5687	5.10876	3.6282	3.66937	4.92331	4.81763	4.70117	4.75454
ANKS3	5.55664	4.87342	5.0463	4.6136	4.62967	4.77546	4.51596	3.81781	3.84238	4.15256	4.18129	4.17142
ANKS4B	0	0	0	0	0.0297719	0	0	0	0	0	0	0
ANKS6	5.3414	5.51963	5.48739	5.71016	5.9517	5.23953	5.17402	4.65252	4.54977	4.48607	5.27186	5.3805
ANKUB1	0.132094	0.194803	0.216277	0.131907	0.187063	0.128313	0	0	0	0.198265	0	0
ANKZF1	5.78004	5.89895	5.72124	5.73736	5.92552	5.78424	6.71462	5.52647	4.45427	4.60509	5.14233	5.10216
ANLN	7.14768	7.50933	7.40938	8.14046	8.09487	6.86331	7.60618	7.76732	7.494	7.44878	7.36724	7.27759
ANO1	1.46709	3.07892	2.97196	0.508821	1.39544	3.60423	1.62236	2.88682	1.12518	0.76971	1.67396	1.45129
ANO1-AS1	0	0	0	0	0	0	0	0	0	0	0	0
ANO10	5.22715	5.74861	5.72059	6.02839	5.59713	5.56317	5.88226	6.25373	5.95247	5.87469	5.98226	5.92405
ANO2	2.58824	3.81699	3.56042	3.65782	4.82151	4.02555	3.1975	5.34495	1.53067	1.20588	3.22291	3.26948
ANO3	0.325722	0.593785	0.65045	1.49189	0.242282	0.408844	0.660095	1.54238	0.484731	0.44014	1.8252	1.17611
ANO4	0.451316	2.94499	2.82829	1.28113	2.97593	2.641	1.08252	1.39305	1.96829	1.92347	1.09762	0.773275
ANO5	1.8079	2.58977	2.54048	3.83776	3.86232	2.78708	2.2377	2.40091	2.40042	2.32162	2.17562	2.32331
ANO6	5.49082	6.12397	5.90435	5.98877	5.80817	6.17935	5.95985	6.12098	5.99697	6.01421	5.86711	5.78418
ANO7	1.26873	1.71937	1.35847	1.58496	1.15821	1.1053	2.46339	1.54091	0.855733	1.17234	1.2354	1.20295
ANO7L1	0	0	0	0	0	0	0	0	0	0	0	0
ANO8	4.95124	4.56694	4.93982	4.47126	4.94921	4.84992	4.68086	3.99206	4.34353	4.34267	4.46092	4.58312
ANO9	0.160492	0.288971	0.261204	0.234184	0.0600127	0.080077	0	0	0	0	0	0
ANOS1	6.82986	4.8584	4.73535	5.87574	6.02523	5.6575	7.07275	4.85912	2.43927	2.57699	4.74955	4.85328
ANOS2P	3.17801	2.85751	3.15187	3.30249	3.1617	2.11458	0	0.165963	2.15245	1.49519	0	0
ANP32A	8.78475	8.7576	8.7159	9.08221	8.96622	8.4694	8.53217	8.80173	8.81684	8.83593	9.09178	9.06379
ANP32AP1	1.68749	1.67696	2.17379	3.40104	3.28073	2.92566	3.35982	2.92129	1.5455	2.176	2.18529	1.87974
ANP32B	8.88798	8.77806	8.86011	9.04755	8.95613	7.96926	8.61711	9.1676	8.74056	8.79231	9.09375	9.1278
ANP32BP1	3.49288	4.03328	3.56564	4.57473	4.469	3.68589	3.7415	4.2534	3.82065	3.70686	4.10828	3.96743
ANP32BP2	0	0	0	0	0	0	0	0	0	0	0	0
ANP32BP3	0.439429	0.181694	0	0.236058	0.330054	0.428054	0	0.242855	0.17574	0.496009	0	0
ANP32C	3.28333	2.99803	2.74713	3.35856	3.43057	2.98516	2.90222	2.96216	3.29593	3.38549	3.66887	3.21611
ANP32D	0	0	0	0.335106	0	0	0	0	0	0	0	0
ANP32E	0	0	0	0	0	0	0	0	0	0	0	0
ANPEP	0.706552	6.34209	6.21383	1.65319	1.18735	1.30521	2.51462	2.36863	0	0.256014	0.758934	0.735939
ANTXR1	7.75076	7.99171	7.79228	7.04388	8.19599	8.49264	7.75172	8.35278	7.60407	7.60143	7.9829	7.97277
ANTXR2	6.14809	6.9288	6.83646	6.3941	6.31721	6.40103	6.16728	6.66217	6.04438	6.002	6.37133	6.36487
ANTXRLP1	0	0	0	0	0	0	0	0	0	0	0	0
ANXA1	3.02152	7.56581	7.28705	3.90628	5.09284	8.29924	5.29563	7.28883	6.88794	6.85525	5.16485	5.10544
ANXA10	0	0.135938	0	0	0.250044	0	0	0	0	0.138404	0	0.157077
ANXA11	2.46045	4.65219	4.64445	4.57405	5.04587	5.02481	4.26948	4.7485	3.94138	3.91611	2.33939	2.55579
ANXA13	0.766745	0.121853	0.13566	0.159282	0	0.422474	0.54503	0	0	0.124074	0.27911	0.269267
ANXA2	7.25061	9.05143	8.76053	6.38052	7.50759	8.99006	8.3462	8.44333	9.76352	9.77526	6.87476	6.86992
ANXA2P1	1.72575	1.60718	1.61381	0.858548	1.78653	2.81908	2.39616	2.21231	1.57305	1.80843	0.801978	0.674121
ANXA2P2	6.29027	7.97148	7.74041	5.86639	7.1252	8.50798	7.85981	8.18842	8.79248	8.73583	5.97951	5.80298
ANXA2P3	0	0	0.144262	0	0	0.164741	0	0	0.125296	0	0	0
ANXA2R	0.442781	0.94167	1.29526	0	0	0.0972003	0.19037	0	0.655389	0.527608	0.608525	0.648437
ANXA3	1.65161	3.86763	3.46959	1.23311	3.47139	3.11353	2.14749	3.50225	2.39651	2.67111	2.10203	1.66744
ANXA4	2.23606	3.92403	3.82371	2.88763	3.27	4.04124	3.71022	4.17178	2.66431	2.58234	2.08198	2.13913
ANXA5	8.00784	9.15115	8.99448	9.84855	8.81343	9.54507	9.11623	9.57194	9.31678	9.27025	9.30673	9.3059
ANXA6	6.98852	8.86206	8.77201	7.77426	8.55438	8.48284	6.93145	8.47795	8.38931	8.36513	8.46232	8.40907
ANXA7	5.5607	6.07043	5.93055	6.00556	6.06563	5.99303	5.97935	6.88669	6.62518	6.51996	6.2154	6.25815
ANXA8	0	0	0	0	0	0	0	0	0	0	0	0
ANXA8L1	0	0	0	0	0	0	0	0	0	0	0	0
ANXA9	0	0	0	0	0	0	0	0	0	0	0	0
AOAH	0.163427	0.996139	0.772404	0.442865	0.965341	0.94924	0.867287	0.318494	0.120718	0.352115	0	0.27564
AOAH-IT1	0	0	0	0	0	0	0.516698	0.293824	0	0	0	0
AOC1	0	0.128022	0	0.0860413	0	0	0	0	0	0	0	0
AOC2	1.84641	1.49166	1.77936	1.59271	1.3375	1.92532	0.55772	0.841643	0.704568	0.828284	0.524946	0.780104
AOC3	1.49588	1.1305	0.979903	0.627888	0.433444	0.497789	0.502809	0	0.287779	0.355791	0.151584	0.665195
AOC4P	0.269721	0.107673	0	0	0	0	0	0	0	0	0	0
AOX1	0.35581	0.840549	0.958723	2.46948	0.93258	0.963239	0.1856	0.282168	0.204944	0.147224	0	0.316694
AOX2P	0	0.159351	0	0	0	0	0	0	0	0	0	0.0948805
AOX3P	0	0	0	0	0	0	0.136673	0	0	0	0	0
AP1AR	5.82566	5.70558	5.75628	5.6511	5.7428	6.07775	5.27565	5.98901	5.94298	6.00116	5.85496	5.83053
AP1B1	5.92143	6.2597	6.31238	6.05826	6.18659	6.06764	5.91316	6.24752	6.25502	6.29058	6.52714	6.54554
AP1B1P1	0	0	0	0	0	0	0	0	0	0	0.536913	0.282995
AP1B1P2	0	0	0	0	0	0	0	0	0	0	0	0
AP1G1	8.16025	7.92124	7.90952	7.55625	7.48255	7.65126	7.54079	7.87657	7.93118	7.92138	7.9577	7.92286
AP1G2	4.28596	4.20481	4.30091	4.17462	4.21399	4.52244	2.99781	2.33101	1.97638	2.12835	2.58065	2.07987
AP1M1	7.05158	6.85045	6.90719	6.36928	6.96573	6.77717	6.93162	6.7967	7.27282	7.26077	6.97971	7.01212
AP1M2	0.198374	0.737036	0.169051	3.55393	1.69366	1.44146	0.785358	0.54139	0	0	0	0.175512
AP1S1	6.88891	7.11942	7.19564	6.39975	6.96857	6.9069	7.66356	7.42618	7.65284	7.69793	7.33696	7.39855
AP1S2	5.71911	6.63466	6.55686	6.79002	6.42813	6.70422	6.42359	7.30293	7.85496	7.83566	7.43494	7.36348
AP1S2P1	0	0	0	0	0	0	0	0	0	0	0	0.36855
AP1S3	2.54907	2.89562	2.78072	2.41107	2.35404	1.83122	1.84356	2.01494	3.91138	3.74406	2.98802	2.84858
AP2A1	6.11489	6.49719	6.62774	6.64533	6.71585	6.79683	6.55788	6.61129	6.57412	6.55613	6.66839	6.64388
AP2A2	7.41895	7.41143	7.44369	7.7154	7.7683	7.95484	7.73501	7.80299	7.69029	7.7336	7.44443	7.47595
AP2B1	8.61781	8.86602	8.70183	8.303	8.31955	8.66262	8.8367	8.49623	9.27839	9.25558	9.0322	9.0233
AP2M1	9.14308	9.5041	9.5043	9.62506	9.48388	9.60317	9.28447	9.73827	9.71757	9.73267	9.62265	9.6209
AP2S1	6.84373	7.43799	7.47178	7.5434	7.53252	6.96146	7.00008	7.4948	7.81821	7.93973	7.68191	7.51954
AP3B1	6.19409	6.58069	6.51987	6.64627	6.36644	6.05636	6.18569	6.79569	6.84041	6.84189	7.07722	7.02352
AP3B2	5.59553	5.51049	5.51362	2.19251	4.34457	5.97282	4.4336	3.87182	5.04008	5.07528	5.64306	5.83806
AP3D1	7.8239	7.64487	7.69351	7.91236	7.59484	7.7261	7.16103	7.3666	7.75651	7.82928	7.53956	7.56639
AP3M1	6.94606	6.69363	6.51588	6.78215	6.9318	6.67643	6.86068	7.12343	7.11183	7.09586	7.30354	7.26721
AP3M2	6.6206	6.17644	6.14939	6.57991	6.46361	6.48411	6.74146	6.84999	6.26378	6.16219	6.45778	6.52699
AP3S1	4.79904	4.87981	4.87415	4.72362	5.03461	5.37909	5.1851	5.48371	4.59763	4.78801	4.82994	4.92325
AP3S2	5.9598	5.65443	5.58023	4.9724	5.17072	4.93207	5.53472	5.30697	5.56725	5.51467	5.97212	5.9735
AP4B1	0	0	0	0	0	0	0	0	0	0	0	0
AP4B1-AS1	0	0	0	0	0	0	0	0	0	0	0	0
AP4E1	4.25272	4.11522	4.04197	4.24802	3.67724	3.72818	3.71007	3.82287	3.71614	3.62714	4.05769	3.86715
AP4M1	5.23581	5.2974	5.21929	5.0164	5.1483	5.28876	3.94524	4.65271	4.99215	4.81902	5.36405	5.50286
AP4S1	3.7197	3.37636	3.31342	3.01842	2.94777	2.95752	2.82988	2.96938	2.95763	3.02609	2.9057	3.20535
AP5B1	1.65183	1.84793	2.09865	1.78752	2.47135	2.4624	2.34424	1.8732	1.77158	1.84362	2.19459	2.31892
AP5M1	5.45833	5.32404	5.2284	5.54003	5.38884	5.28433	5.46712	5.364	5.70539	5.55879	5.41546	5.44578
AP5S1	3.08026	3.47187	3.61447	3.52237	3.85987	3.1742	3.5535	3.68749	3.08511	3.17459	3.09653	3.08754
AP5Z1	5.04367	4.81825	5.01392	4.45368	4.36275	4.99647	4.20362	4.52085	4.44047	4.56931	4.25414	4.40175
APAF1	4.87794	5.42361	5.33509	5.69499	5.90033	5.43131	5.68753	5.41455	5.06798	5.06671	5.03809	4.9694
APBA1	3.36763	3.10039	3.20158	3.11634	3.05453	4.70097	2.58604	2.61756	3.665	3.49394	2.37532	2.58143
APBA2	6.75871	6.48636	6.59777	5.99603	6.74128	6.65942	6.40019	6.0575	6.25237	6.26127	6.54431	6.54191
APBA3	4.41172	3.80267	4.20212	4.96164	5.02637	5.06527	4.95821	4.47592	3.2294	3.42368	2.96209	3.85286
APBB1	6.29563	6.50937	6.72219	6.39112	6.89339	6.9756	6.96088	6.55648	6.94955	6.98229	7.0462	6.98977
APBB1IP	0.10415	0.225655	0.171557	0	0.0759371	0.284356	0.197839	0.107137	0	0	0	0.0918008
APBB2	7.03874	6.92104	6.79418	6.80339	7.21939	6.77306	6.67539	6.49811	6.54105	6.56868	6.97319	6.91515
APBB3	5.77121	4.98776	5.07033	4.72654	5.09454	5.44362	5.14814	3.97417	3.84793	3.57347	4.14046	4.27425
APC	6.3014	6.40362	6.20195	5.45655	5.97453	7.01471	6.69103	6.1533	6.13792	6.18412	5.95389	5.89922
APC2	7.04892	6.55265	7.15358	3.79243	5.70736	6.57931	6.20511	5.85716	6.82523	6.92353	7.36756	7.56871
APCDD1	6.98309	8.03815	7.99823	5.04844	7.3766	9.2564	8.13511	9.35321	5.31516	5.35985	8.31825	8.22183
APCDD1L	0.3935	1.77529	1.44309	0.630355	0.481477	2.37371	0.621717	1.03524	0.362005	0.311381	0	0.0959922
APCDD1L-DT	0.320687	0.24812	0.704711	0.168999	0.535332	0.44596	0.31541	0.469365	0.240164	0.252451	0	0
APCS	0	0	0	0	0	0	0	0	0	0	0	0
APEH	7.64737	7.46208	7.59516	6.90315	6.99181	6.72267	7.56437	7.11047	7.73362	7.70519	7.97124	7.90675
APELA	0.57423	1.87658	2.13803	5.00541	1.21633	0.559992	3.26883	0.811593	1.80327	1.82175	0.290605	0.716842
APEX1	9.79991	9.25788	9.29603	9.24338	9.12535	8.78844	8.57561	8.83429	9.03343	9.00879	9.49817	9.45746
APEX2	4.6354	4.42059	4.40767	4.61858	4.50738	4.38879	3.7665	4.19112	4.41924	4.37058	4.38338	4.26407
APH1A	0	0	0	0	0	0	0	0	0	0	0	0
APH1B	5.55487	5.6995	5.67491	4.93785	5.9465	5.57539	5.34058	5.08728	5.02675	5.01291	5.31425	5.29713
API5	8.17629	7.97387	7.89815	8.3571	8.04763	7.60714	7.65934	8.21845	7.91699	7.90785	8.1622	8.16343
API5P1	3.93708	3.91832	3.82763	4.49359	4.15594	3.79909	3.80659	4.36061	3.96319	3.667	4.33267	4.17747
API5P2	1.12081	0.962605	0.830594	1.46437	1.02133	1.04135	0.866862	1.19916	0.983204	0.773189	0.820477	1.26251
APIP	3.51902	3.50701	3.34893	3.60909	3.35455	3.38828	3.6488	3.75457	3.20817	3.15611	3.05094	3.1699
APLF	2.03117	2.41368	2.06959	3.30302	2.89764	1.9982	2.7533	2.82367	2.14692	2.18169	1.91419	2.23504
APLN	1.1731	2.48855	2.48477	1.4658	0.972791	2.83292	1.9153	2.55742	6.13456	6.08562	3.02864	3.2003
APLNR	0	0	0	0	0.054102	0	0	0	0	0	0	0
APLP1	7.97927	7.94066	8.14151	6.68959	8.04806	8.68037	8.17633	7.99099	8.49967	8.55897	8.78479	8.82323
APLP2	9.27396	9.7054	9.67979	10.2876	9.66914	10.1321	9.57408	10.1161	10.1573	10.1319	9.40162	9.40242
APMAP	7.05792	6.80292	6.85253	6.25878	6.32602	6.41373	6.49023	6.48426	7.15258	7.1051	6.72075	6.77657
APOA1	0.317049	1.31168	1.09766	2.46994	0.846775	0.875387	1.42704	1.82005	0.533159	0.462183	0.534808	0.897477
APOA1-AS	0.290724	1.42388	0.809952	0.531914	1.08966	1.20129	0	0	0.217165	0	0	0
APOA2	0	0	0	0	0	0	0	0	0	0	0	0
APOA4	0	0	0	0.227012	0	0	0	0	0	0	0.208889	0
APOA5	0	0.0912854	0	0.230242	0.0875337	0.324417	0	0.236885	0	0	0	0
APOB	0	0.077153	0.135312	0.493096	0.198243	0	0	0	0.0302779	0.0160625	0	0
APOBEC1	0	0	0	0	0	0	0.191343	0	0	0	0	0
APOBEC2	0.522868	0.799853	0.870971	0.408301	0.395448	0.39814	0	0	0.212779	0.11622	0	0.132035
APOBEC3A	0	0	0	0	0	0	0.242388	0.0894573	0	0	0	0
APOBEC3AP1	0	0	0	0.523363	0	0	0	0	0	0	0	0
APOBEC3B	1.94129	1.81528	1.93296	0	0.0844915	0.571697	2.15204	1.24883	1.9246	2.00592	1.4211	1.21397
APOBEC3B-AS1	0	0	0	0	0	0	0.123379	0	0	0	0	0
APOBEC3C	3.22817	4.28476	4.24416	4.30672	2.56533	2.13726	4.72338	4.25614	3.1437	3.10886	2.33005	1.96509
APOBEC3D	0.103299	0.41765	0.322399	0.917936	0.668544	1.00583	1.01446	0.618291	0.571525	0.424532	0	0.0910478
APOBEC3F	0.818377	2.25762	1.63948	1.97829	1.22558	0.509131	2.31072	1.88571	1.23208	1.50752	0.6757	0.564199
APOBEC3G	0.229923	0.833087	0.906335	2.60626	1.35566	1.70605	2.99166	2.00882	0.0879481	0.0926992	0	0.105429
APOBEC3H	0.226247	0	0.193073	2.01851	0.316325	0.410797	0	0	0	0	0	0.200391
APOBEC4	0	0	0	0	0	0	0	0	0	0	0	0
APOBR	0	0	0	0	0	0	0	0	0	0	0	0
APOC1	2.17924	3.13372	3.27803	4.66655	2.65344	1.86137	0.847594	1.26169	1.57305	0.875152	2.79658	2.1162
APOC1P1	0.329066	0	0	0.328631	0	0.320239	0	0.337796	0	0	0	0
APOC2	0	0	0	0	0	0	0	0	0	0	0	0
APOC3	0	0.267778	0	0.344984	0	0	0.3398	0.354553	0	0	0	0
APOC4	0	0	0	0	0	0	0	0	0	0	0	0
APOC4-APOC2	0	0	0	0	0	0	0	0	0	0	0	0
APOD	0.179159	0.763634	0.152528	0.17891	0	0.597484	1.55926	0.494135	0	0	0	0
APOE	3.207	4.84154	5.19169	7.94001	4.61925	6.21161	3.7948	5.22345	1.21423	1.25931	2.48201	3.06162
APOF	0	0.151213	0	0.101894	0.0743835	0.191809	0	0	0	0.079023	0	0
APOH	0	0	0	0.411964	0.309121	0.2148	0.405907	1.01615	0	0.17266	0.380906	0
APOL1	0.121514	0.261522	0	0.121341	0.251355	0.328541	0	0	0	0	0	0
APOL2	4.10786	4.48467	4.27893	4.07012	3.97925	3.04689	1.56909	0.983651	4.36242	4.30131	4.39416	4.55979
APOL3	0	0.286974	0.113793	0	0.0979508	0.130139	0.46687	0.263529	0.098697	0.458147	0	0
APOL4	0.121889	0.413921	0.200005	0	0	0.227794	0	0	0.59758	0.962104	0.568405	0.471809
APOL5	0.120892	0.178604	0.102615	0	0	0	0	0	0	0	0	0
APOL6	0.0178064	0.325136	0.184167	0.152644	0.0382918	0.0512223	0.0853661	0.221878	0.335776	0.216843	0.0639852	0.015639
APOLD1	2.55295	4.78364	4.85151	2.4117	4.16179	6.63953	3.93899	6.62841	5.40109	5.37494	6.46533	6.52046
APOM	0	0	0	0	0	0	0	0	0	0	0	0
APOO	5.4187	5.55872	5.30859	5.54087	6.04615	5.52816	5.99082	6.35654	5.94003	5.73391	6.16835	6.06108
APOOL	1.86027	2.03742	1.82981	1.76046	2.1977	2.13841	2.26562	2.45621	1.85983	2.05803	2.25834	2.16185
APOOP1	0	0	0	0	0	0	0	0	0	0	0	0
APOOP2	0	0	0	0	0	0	0	0	0	0	0	0
APOOP3	0	0	0	0	0	0	0	0	0	0	0	0
APOOP4	0	0	0	0	0	0	0	0	0	0	0	0
APOOP5	0	0	0.271478	0	0	0	0	0	0	0	0	0
APOPT1	4.95046	5.19046	5.11844	4.43511	4.90111	5.21259	5.27835	5.15198	5.37623	5.25098	5.18238	4.89358
APP	8.95348	9.95424	9.94467	9.89399	9.57352	10.2988	9.82645	9.81685	9.76666	9.78832	9.71577	9.68328
APPBP2	6.5846	6.58506	6.48787	6.11167	6.67341	6.91432	6.58299	6.69485	6.64911	6.51116	6.68707	6.62009
APPL1	6.19754	6.34831	6.27708	5.77744	6.68384	6.80332	6.49353	6.74338	6.36794	6.43112	6.37375	6.35375
APPL2	6.51498	6.80098	6.63606	6.25987	6.3437	5.99435	6.32499	5.94219	6.46064	6.45616	6.66373	6.46815
APRT	6.84358	6.7764	7.0153	7.44505	6.92224	6.7135	5.87709	6.72379	7.27074	7.14749	7.00934	7.00185
APTR	4.55031	4.06069	4.26557	2.82203	3.26071	2.54844	2.19582	0.981132	3.48868	3.45486	3.71026	3.91761
APTX	5.77002	5.61053	5.68609	5.72444	5.35448	5.27527	4.99877	4.74497	5.47307	5.33351	5.42434	5.39487
AQP1	1.79911	3.49609	3.5183	0.762545	1.32809	2.88569	2.09475	2.77104	0.59219	0.502602	0.7719	0.913966
AQP10	0	0	0	0	0	0	0	0	0	0	0	0
AQP11	2.71069	2.15273	2.38824	1.94257	2.77481	2.55372	2.63784	2.11062	2.03864	2.13656	2.31282	1.9855
AQP12A	0	0	0	0	0	0	0	0	0	0	0	0
AQP12B	0	0	0	0	0	0	0	0	0	0	0	0
AQP2	0.0784793	0.059556	0	0	0	0	0	0	0	0	0	0
AQP3	2.29253	2.10665	2.07254	2.10748	1.82108	2.51807	3.7587	1.4364	1.47156	0.980759	0.439311	0.51374
AQP4	0.888942	1.10829	0.896923	1.13144	0.386791	1.10894	0.416283	0.233193	3.97173	4.01629	0.697868	0.742278
AQP4-AS1	0.862037	0.234018	0.479261	0.861076	0.507532	0.154851	0	0	0.67348	0.990599	0.512492	0.269048
AQP5	0.413047	0.321819	0	0.287673	0.213561	0.280228	0	0.423697	0.215125	0	0.265137	0.255744
AQP6	0.444495	0.240438	0.326081	0	0	0.0818044	0.66937	0.168461	0	0.127502	0.286418	0.212058
AQP7	0.169291	0.35793	0.395082	0.320361	0	0	0	0	0	0	0	0
AQP7P1	0.67933	1.34567	1.21334	0	0	0	0	0.168461	0.608918	0.636362	0.286418	0.70784
AQP7P2	0	0	0	0	0	0	0	0	0	0	0	0
AQP7P4	0	0.241075	0.139775	0	0	0	0	0	0	0	0	0
AQP8	0.13146	0.281862	0	0	0.186183	0.245005	0	0	0.0968252	0	0.231661	0.223364
AQP9	0	0.134483	0	0	0.0659589	0.394294	0.0889703	0.0931901	0	0.0700856	0	0
AQR	6.20398	6.04905	5.9057	6.19833	6.05883	6.11256	5.72877	6.00752	5.7277	5.6685	6.00782	5.91664
AR	3.43685	3.83327	3.74383	3.24092	3.2231	3.17284	4.27792	3.63876	4.26708	4.26364	3.28824	3.29894
ARAF	4.68333	4.88082	4.8611	5.1169	5.04768	4.7837	4.96058	5.43024	4.90012	4.84962	4.95145	4.94036
ARAFP1	0	0	0	0	0	0	0	0	0	0	0	0
ARAFP2	0	0	0	0	0	0	0	0	0	0	0	0
ARAFP3	0	0	0	0	0	0	0	0	0	0	0	0
ARAP1	4.07639	4.78172	4.83419	3.85187	3.72977	3.67248	4.60534	3.53921	3.67261	3.81725	2.9932	3.06734
ARAP1-AS1	0	0	0	0	0	0	0	0	0	0	0	0
ARAP1-AS2	0.427123	0.333135	0.858892	0	0.136845	0.0933559	0.420334	0	0	0.0744204	0	0
ARAP2	1.91928	2.33687	2.08855	1.40145	2.32693	3.73661	4.25748	2.92159	2.02955	2.1535	1.77592	1.68699
ARAP3	3.50492	4.90892	4.92684	5.13079	4.3905	3.53202	5.70508	4.74699	5.42431	5.4432	4.68353	4.75605
ARC	1.52266	2.2584	2.35263	2.86486	0.813372	2.46116	2.65443	1.34662	2.65271	2.6006	1.40144	1.25152
ARCN1	7.25084	7.70557	7.51934	7.64996	7.44818	7.6868	7.32728	7.95193	7.95215	7.93847	7.74787	7.71418
AREG	0	0	0	0	0	0	0	0	0	0	0	0
AREL1	7.41626	7.27887	7.20433	6.88078	6.94425	7.13328	6.55729	6.92485	7.1185	7.12133	7.17654	7.16645
ARF1	0	0	0	0	0	0	0	0	0	0	0	0
ARF1P1	0	0	0	0	0	0	0	0	0	0	0	0
ARF1P2	0.302907	0.612002	0.670036	0	0.743872	0.539313	0.544679	0.311016	0.226503	0.62146	0	0
ARF1P3	0	0	0	0	0	0	0	0	0	0	0	0
ARF3	8.1257	8.38873	8.27476	8.84942	8.04318	8.63692	7.92496	8.22493	8.7857	8.77849	8.44011	8.35545
ARF4	8.53694	8.88707	8.76087	8.10804	8.21404	8.79441	8.33764	8.73781	9.15508	9.14029	8.95088	8.87713
ARF4-AS1	0	0.51805	0	0	0.499495	0.353844	0.643915	0	0.273205	0	0	0
ARF4P1	2.08836	3.0323	2.93775	4.72894	4.7548	5.32162	4.69267	5.15748	3.31612	3.0562	2.79468	2.91165
ARF4P2	0.563564	0.443913	0.264876	0.562873	0.229605	0.549542	0.30402	0.577381	0.231277	0	0	0.274666
ARF4P3	0	0	0	0	0	0.30982	0	0	0	0	0	0
ARF4P4	0	0	0.267665	0	0	0	0	0	0	0	0	0
ARF5	7.42676	7.60004	7.68348	7.473	7.81955	7.85125	7.86254	7.66957	7.56862	7.59565	7.95028	7.99153
ARF6	5.00696	4.83698	5.12629	4.94379	4.94895	5.07262	4.76438	5.16301	5.18961	5.16896	5.07538	5.14533
ARFGAP1	6.97157	7.02261	7.22848	6.41224	6.43027	6.83439	6.36305	5.96593	6.2611	6.31825	6.27832	6.36716
ARFGAP2	7.89353	7.80506	7.92948	7.18456	7.50064	7.05174	7.46424	7.62178	7.66698	7.61391	8.0346	7.99285
ARFGAP3	6.04259	6.19986	6.12996	5.45698	6.00026	6.54144	6.72461	6.38563	6.35136	6.22024	6.06188	6.04803
ARFGEF1	6.55231	6.25657	6.15883	6.01283	5.96533	6.24578	6.33987	6.15422	6.30136	6.28277	6.06099	5.96793
ARFGEF2	5.28014	5.32711	5.21428	5.03262	4.33285	4.68911	4.78581	4.8495	4.94669	4.81078	4.85557	4.72731
ARFGEF3	0.948123	0.999985	0.924339	2.01932	1.29377	2.17246	1.17676	0.605978	0.618088	0.578481	0.77365	0.671911
ARFIP1	5.91251	5.96747	5.75389	5.68084	5.73767	5.74678	6.12584	6.24569	6.18238	6.09761	6.01086	6.11476
ARFIP2	6.25102	6.20559	6.14043	5.94401	6.08562	6.07089	5.98869	5.97657	6.03593	6.00366	6.03163	5.94501
ARFRP1	5.25555	4.73076	5.00641	4.35525	4.8481	4.77248	4.55584	4.15487	4.47924	4.36699	4.52431	4.55033
ARG1	0.664573	0.527162	0.31815	0	0.144832	0.36042	0.193576	0.379905	0.615578	0	0	0.174245
ARG2	3.12679	3.57259	3.76757	5.73583	5.14651	4.08671	3.9251	3.74466	3.5825	3.73051	4.00437	4.25004
ARGFX	0	0	0	0	0	0	0	0	0	0	0	0
ARGFXP1	0	0	0	0	0	0	0	0	0	0	0	0
ARGFXP2	1.37259	0.677251	0.532878	0.61259	0.819629	0.925541	0.475147	0	0.132738	0	0	0
ARGLU1	8.96855	8.68055	8.79223	8.34808	8.3411	8.41938	9.37771	6.9143	7.1845	7.20078	7.5893	7.62021
ARHGAP1	6.15503	6.68574	6.61906	6.11957	5.90999	6.72634	5.56301	6.62699	6.31918	6.35083	6.35254	6.36801
ARHGAP10	1.39358	3.43004	3.38482	3.15919	3.58352	4.63605	3.11412	3.11092	2.25132	2.44598	1.54721	1.32893
ARHGAP11A	6.29477	6.4791	6.44134	6.77127	7.02708	5.848	6.50828	7.00039	6.50039	6.45734	6.56757	6.47262
ARHGAP12	5.2424	5.38572	5.32108	5.38178	4.97176	5.90007	5.27752	5.17072	5.9392	5.85161	5.59975	5.58785
ARHGAP15	0.532188	0.418265	0.460743	1.69033	1.26042	0.365713	0.663509	0.940201	0.899666	1.09922	0.625761	1.12073
ARHGAP17	6.47627	6.42787	6.39139	6.42455	6.26967	6.09034	6.11251	6.36847	6.43899	6.41622	6.39021	6.39867
ARHGAP18	1.92616	3.75016	3.61797	3.09591	3.1838	4.30836	4.18988	4.4294	5.914	5.92489	4.07471	3.99372
ARHGAP19	5.01707	5.2765	5.25152	5.46614	5.95495	5.27224	5.4902	5.63336	4.87612	4.9182	5.39456	5.35571
ARHGAP19-SLIT1	0.49834	0.811785	0.674929	0.497716	0.37614	0.362768	0.157978	0	0.118725	0.240154	0.516482	0.331865
ARHGAP20	0.297455	0.74262	0.586975	0.126252	0.241032	1.18022	1.37625	0.940788	0.468012	0.35777	0.586577	0.445425
ARHGAP21	7.67227	7.63435	7.54708	6.91393	7.07916	7.30987	8.20193	6.95549	7.71772	7.75787	7.54074	7.44146
ARHGAP22	0	0.0847559	0	0	0	0	0	0	0	0	0	0
ARHGAP22-IT1	0	0	0	0	0	0	0	0	0	0	0	0
ARHGAP23P1	0	0	0	0	0	0	0	0	0	0	0	0
ARHGAP24	1.06059	3.3225	2.88949	2.53638	2.94839	3.34749	2.64462	3.83364	1.82352	2.11652	1.93812	2.26652
ARHGAP25	0.504129	1.05109	0.709261	0.222878	0	0.112569	0.317724	0.229325	0.383326	0.535903	0.384572	0.526565
ARHGAP26	3.89746	4.95349	4.95278	4.12897	4.58218	6.42374	4.80047	4.99162	7.01237	6.99471	5.42631	5.38597
ARHGAP26-AS1	0	0.160043	0	0	0	0.202849	0.205108	0	0	0	0	0
ARHGAP26-IT1	0	0	0	0	0.303193	0.394249	0	0	0	0	0	0
ARHGAP27	0.0941504	0	0.0798046	0.0940155	0	0	0	0	0	0.0728687	0	0.0829529
ARHGAP27P1-BPTFP1-KPNA2P3	1.12388	0.917675	0.703265	0	0	0.0843549	0.0853334	0	0.396324	0.192889	0	0.521846
ARHGAP27P2	0	0	0	0	0	0	0	0.25274	0	0	0	0
ARHGAP28	4.23592	6.30299	6.18982	6.58883	5.48591	5.78991	4.82904	6.86715	4.4804	4.43365	6.00834	5.99047
ARHGAP29	0	0	0	0	0	0	0	0	0	0	0	0
ARHGAP30	0	0	0	0	0	0	0	0	0	0	0	0
ARHGAP31	1.55389	3.71138	3.56418	1.30763	1.93125	5.08605	3.29687	3.85374	3.3653	3.36672	3.80016	3.70603
ARHGAP31-AS1	0	1.24286	1.23821	0	0	0.475924	0	0.271932	1.21356	1.25862	0	0.613847
ARHGAP32	5.87055	5.5517	5.45821	5.76217	5.41248	5.48843	5.83354	5.41282	4.86426	4.77323	5.20268	5.1791
ARHGAP33	6.07818	5.88346	6.22054	4.15539	5.30518	5.3994	5.35268	4.97352	5.48974	5.61685	5.89575	6.09325
ARHGAP35	7.54534	7.45409	7.45698	7.67071	7.47354	7.56249	7.07483	7.45889	7.1975	7.20876	7.40781	7.42475
ARHGAP36	0.211009	0.30739	0.288517	0.394546	0.382071	3.63321	0.599674	0.405306	2.84568	2.57548	1.68016	1.61981
ARHGAP39	4.8292	4.30455	4.50816	4.05693	4.75583	4.86736	4.43751	4.50339	4.09762	4.23759	4.27976	4.49657
ARHGAP4	2.88625	2.2063	2.3913	2.4085	1.59425	2.30858	2.5711	1.49084	1.03332	1.23308	1.67299	1.60122
ARHGAP40	0	0.166567	0.0955294	0.721065	0.0821578	0.210993	0.110608	0.223016	0	0.169556	0	0
ARHGAP42	3.7175	4.70953	4.42982	4.36625	3.80384	4.87449	4.39675	4.51456	3.67719	3.70396	3.52216	3.6396
ARHGAP42P1	0	0	0	0.172526	0.186205	0.517978	0.0873866	0	0	0	0	0.0783703
ARHGAP42P2	0	0.122417	0.2608	0.434973	0.327018	0.484235	0.54722	0.446674	0	0	0.146966	0.0725127
ARHGAP42P3	0	0	0	0	0	0	0	0	0	0	0	0
ARHGAP42P4	0	0.0458565	0	0	0	0	0	0	0	0.0467149	0	0
ARHGAP42P5	0	0	0.100589	0	0	0	0	0	0	0	0	0
ARHGAP44	3.35452	3.42267	3.33571	3.51552	3.2674	3.43501	3.16477	2.62113	2.46743	2.48863	3.23646	3.14652
ARHGAP45	4.5323	3.303	3.66476	4.49737	3.97146	4.04103	3.65612	3.75844	3.07421	2.94084	3.50721	3.37283
ARHGAP5	6.66929	6.71251	6.6263	6.82548	6.69945	6.9145	6.38263	6.75231	6.11747	6.08841	6.427	6.42874
ARHGAP5-AS1	1.23897	1.63332	1.61591	1.99575	1.59131	1.75502	1.18181	1.26351	0.841442	0.702219	0.995278	1.38497
ARHGAP6	1.02035	2.01025	2.08833	2.20983	1.88417	2.95125	2.05482	2.2648	2.83798	2.70169	1.99732	1.96536
ARHGAP8	1.23397	0.819262	0.815774	1.48552	1.48007	0.727567	0.528524	0.158377	0	0.119769	0	0.136044
ARHGAP9	2.88844	1.55156	1.61853	0.889624	0.387643	2.03793	0.505033	0.525754	0.473376	0.727725	1.11728	1.0869
ARHGDIA	7.81799	8.25268	8.32946	7.70441	8.23384	8.72137	8.14276	8.82239	9.33463	9.40337	8.56242	8.5767
ARHGDIB	1.87067	5.0736	4.73499	0.582511	0.67757	2.86449	2.55842	2.87327	4.20164	4.49569	1.89872	1.38026
ARHGDIG	2.02998	1.24343	2.35923	0.240183	0.836579	2.43286	3.25523	0.805077	2.42116	2.74715	0.412752	0.967359
ARHGEF1	4.9998	5.58965	5.76096	5.03339	5.06342	5.71459	5.08841	5.31337	5.554	5.56845	4.95316	4.99991
ARHGEF10	5.80566	5.77248	5.71564	5.76718	5.72448	5.51521	5.81104	5.23459	4.96237	4.99764	4.82333	4.71976
ARHGEF10L	0	0	0	0	0	0	0	0	0	0	0	0
ARHGEF11	0	0	0	0	0	0	0	0	0	0	0	0
ARHGEF12	6.85301	7.21262	7.08242	6.47066	7.0984	7.56356	7.06834	7.11368	6.91057	6.93769	6.96513	7.00939
ARHGEF15	0.107183	0.607174	0.475362	0.107031	0	0.104091	0	0	0	0.161559	0.190063	0
ARHGEF16	0	0	0	0	0	0	0	0	0	0	0	0
ARHGEF17	6.73169	6.90871	7.06584	7.11924	7.32533	6.97109	6.79386	6.5036	5.80616	5.84383	6.44207	6.41918
ARHGEF18	4.29182	4.0581	4.25936	3.85674	3.93176	4.01324	3.83017	3.8447	4.19398	4.19941	4.21084	4.26014
ARHGEF19	0	0	0	0	0	0	0	0	0	0	0	0
ARHGEF19-AS1	0	0	0	0	0	0	0	0	0	0	0	0
ARHGEF2	0	0	0	0	0	0	0	0	0	0	0	0
ARHGEF25	4.58407	4.53121	4.48891	3.80451	4.89693	4.92355	5.30807	4.83314	4.076	4.13266	4.71222	4.65756
ARHGEF26	4.29023	4.20214	4.13439	4.41581	4.46733	3.99292	4.03238	3.93094	3.82698	3.84927	4.324	4.20479
ARHGEF26-AS1	0.616399	1.05074	0.80675	0.773721	1.01878	1.02446	1.92251	1.50065	0.929798	0.863136	0.405354	1.35579
ARHGEF28	0.611795	1.06234	1.12951	1.1574	1.24652	1.87353	2.06351	2.11629	0.0364969	0.0760102	0.402112	0.388482
ARHGEF3	2.79286	4.02494	3.79196	2.29206	3.07455	5.03658	3.88555	3.68106	3.37774	3.47886	2.89559	2.96077
ARHGEF3-AS1	0	0	0.329967	0	0	0.373613	0.37754	0	0	0	0	0
ARHGEF33	1.05249	0.904608	0.876726	0.86791	0.674911	1.38021	0.920075	0.511382	0.379177	0.709055	0.380411	0.283966
ARHGEF34P	0	0.115876	0.129036	0.115139	0.0286011	0	0.0387539	0.0801383	0	0	0	0
ARHGEF35	0	0	0	0.0726234	0.052871	0	0	0	0	0	0	0
ARHGEF37	1.66902	1.37656	1.87933	2.72189	2.8126	2.41965	2.27861	2.81333	1.31938	1.58959	1.43607	1.56942
ARHGEF38	0.217619	0.452303	0.56618	0.21732	0.666947	1.01908	0.110918	0.666125	0.235975	0.248066	0	0.440655
ARHGEF38-IT1	0	0	0	0	0	0	0	0	0	0	0	0
ARHGEF39	4.13372	3.77064	3.84752	4.93792	4.78485	2.83401	4.35683	3.90079	2.9851	2.90446	4.1073	3.90101
ARHGEF4	4.60891	4.10574	4.39198	4.57633	4.7864	5.58614	8.21451	4.60029	2.9364	3.0736	2.72191	3.03118
ARHGEF40	6.93145	7.08319	7.1543	6.32561	6.74297	8.23679	6.60683	7.05702	6.60515	6.60104	6.81189	6.80255
ARHGEF5	0.0558015	0.342067	0.180199	0.39509	0.19201	0.252518	0	0	0.0805084	0	0	0
ARHGEF6	2.72715	3.41209	3.28185	1.26501	1.95191	1.85166	3.62877	2.28318	2.99672	3.05579	1.92111	1.92058
ARHGEF7	6.93288	6.79423	6.71991	6.52118	6.7161	6.7206	6.45521	6.43199	6.71428	6.73389	6.69927	6.6625
ARHGEF7-AS1	1.12081	0.373164	1.40664	1.11966	0.886011	0.815332	0.822754	0.853143	0.361673	0	1.28087	0.754706
ARHGEF7-AS2	1.90267	1.96575	1.68908	0.139202	0.792759	0.135419	0.582978	0	1.07535	0.699074	1.68826	1.47541
ARHGEF7-IT1	0.3925	0.771576	0.611073	0.209268	1.23534	0.684037	0.386191	0.851941	0	0	0.362258	0.497335
ARHGEF9	5.74806	5.67912	5.76526	6.20644	6.483	6.74952	6.05672	5.85589	5.0242	5.07547	6.10045	6.11164
ARHGEF9-IT1	0	0.310919	0.34375	0.398944	0.299023	0.388986	0	0.409808	0	0	0	0.356114
ARID1A	0	0	0	0	0	0	0	0	0	0	0	0
ARID1B	6.6729	6.65293	6.61026	6.5497	6.59187	6.46411	6.35898	6.32359	6.21654	6.2323	6.55012	6.55067
ARID2	6.13736	6.14378	5.96581	6.3857	6.30602	5.88888	5.96609	6.10676	5.53136	5.46652	5.91899	5.81119
ARID3A	5.64352	6.39005	6.51231	7.52569	5.95356	5.64011	5.49766	6.30039	4.65866	4.83449	5.69276	5.75678
ARID3B	5.15465	5.31067	5.34522	6.28937	4.92024	3.85141	4.5086	4.86895	4.90085	4.90952	4.93234	5.02042
ARID3C	1.42896	0.343261	0.460105	0.984355	1.72909	1.08638	2.05246	1.00651	0.25635	0	0.217409	0.392552
ARID4A	5.20251	5.19842	5.08015	4.89362	5.64739	5.406	5.26029	5.1795	4.9991	4.99208	5.19478	5.11411
ARID4B	0	0	0	0	0	0	0	0	0	0	0	0
ARID5A	2.86939	3.28062	3.50619	2.34131	2.83169	3.69854	4.11425	3.4162	3.59021	3.81486	3.54557	3.37036
ARID5B	4.6253	5.47844	5.50461	3.17771	4.75223	5.20915	5.63156	4.53611	5.83608	5.84552	4.07416	4.14461
ARIH1	5.84886	5.99055	5.8201	6.17306	6.09704	6.18022	6.06759	6.0854	5.71393	5.69507	5.77796	5.71613
ARIH2	8.01252	7.86688	7.8518	7.89704	7.94226	7.97221	7.61941	7.81434	7.58713	7.58648	7.78439	7.74018
ARIH2OS	1.12422	0.962546	1.1336	0.632059	0.888908	1.15111	1.00273	0.720692	1.24707	1.18201	1.36721	1.33265
ARIH2P1	2.64988	2.49034	2.36814	2.89878	2.67953	2.55353	2.54729	2.72431	2.01226	2.52916	2.68665	2.39425
ARL1	6.92517	7.00859	6.83034	6.67826	6.45679	6.56104	6.53379	6.9437	7.03532	6.92049	6.88896	6.82712
ARL10	6.26998	5.99035	6.00135	5.98383	6.69358	6.97089	6.79355	6.15514	5.8135	5.85188	5.33482	5.4853
ARL11	0.0884257	0.0671596	0.0749296	0.324768	0	0	0	0	0	0	0	0
ARL13A	0.610318	0.261222	0.289316	0.178178	0	0	1.02425	0.625053	0.252881	0.138992	0	0.157739
ARL13B	4.39624	4.56016	4.37751	4.35272	4.53302	4.62554	4.50721	4.75828	4.54922	4.52718	4.39604	4.32693
ARL14	0	0.286505	0.113596	0	0	0.129915	0	0.137536	0	0	0	0
ARL14EP	5.81832	5.35836	5.29833	5.74509	5.77008	5.71831	5.75503	5.29873	5.03192	5.02817	5.1853	5.06019
ARL14EPL	0	0	0	0	0	0	0.13297	0	0	0	0	0
ARL15	4.79112	4.92543	4.69851	4.98408	4.49619	4.88887	5.95579	5.49448	5.12648	5.04947	5.01185	5.20205
ARL16	6.00166	6.03484	6.11735	5.14872	5.58065	5.87373	5.13475	5.84633	6.15596	6.15945	5.77887	5.77193
ARL17A	0.16185	0.237566	0	0	0	0	0	0	0	0.125921	0	0.142991
ARL17B	0.411362	0.114915	0	0.150322	0	0	0	0.154782	0.214188	0	0.680245	0.254645
ARL2	5.96423	5.71089	5.9726	6.98367	6.3771	5.59499	5.99948	5.78229	5.70007	5.9067	6.23811	6.34037
ARL2-SNX15	0	0	0	0	0	0	0	0	0	0	0	0
ARL2BP	6.42521	6.83397	6.80393	5.81019	6.57801	6.63357	6.71304	7.43611	7.35834	7.30388	7.50075	7.52229
ARL2BPP1	0	0	0	0	0	0	0	0	0	0	0	0
ARL2BPP10	0	0	0	0	0	0	0	0	0	0	0	0
ARL2BPP2	0	0	0	0	0	0	0	0	0	0	0	0
ARL2BPP3	0	0.275685	0	0.354905	0	0.34592	0	0	0	0.280452	0	0
ARL2BPP4	0	0	0	0	0	0	0	0	0	0	0	0
ARL2BPP5	0	0	0	0	0	0	0	0	0	0	0	0
ARL2BPP6	0	0	0	0	0	0	0	0	0	0	0	0
ARL2BPP7	0	0	0	0	0	0	0	0	0	0	0	0
ARL2BPP8	0	0	0	0	0	0	0	0	0	0	0	0
ARL3	5.58163	5.17893	5.24929	4.78539	5.14833	4.99671	5.65077	4.99899	5.48011	5.47432	5.54077	5.60055
ARL4A	7.05435	6.03857	5.98753	5.69653	6.32998	6.82038	6.00792	6.60431	5.65395	5.62491	6.24759	6.10745
ARL4AP1	0	0	0	0	0	0	0	0	0	0	0	0
ARL4AP2	0.273979	0	0	0.273609	0.380698	0	0.692355	0.281386	0	0	0.466598	0.243113
ARL4AP3	0	0.220429	0.244497	0.285285	0	0.277896	0	0	0	0	0	0
ARL4AP4	1.14616	0.937068	1.39899	1.29498	2.27915	2.17979	1.28049	0.321778	0	0.246599	0	0
ARL4AP5	1.6315	0.962839	0.772213	1.72455	2.30414	2.60621	1.9575	2.15617	0.204997	0.215616	0.467929	1.07378
ARL4C	6.48957	5.71817	5.83863	7.5726	7.38417	7.19996	5.65923	6.79458	5.33758	5.41576	5.72935	5.72083
ARL4D	3.57485	3.61895	3.7543	2.50371	3.42472	3.88426	3.77677	2.5797	3.01648	3.1255	3.35806	3.18186
ARL5A	6.87253	6.78933	6.72821	7.57927	7.17003	7.24472	7.12902	7.80831	6.89565	6.8459	7.06491	6.99989
ARL5AP1	0	0	0	0	0	0.394249	0	0	0	0	0	0
ARL5AP2	0	0	0	0	0.59526	1.10019	1.38984	1.43289	0	0	0	0
ARL5AP3	0	0	0	0	0	0	0	0	0	0	0	0
ARL5AP4	1.30623	0.63711	0.271478	1.15422	1.04501	0.965394	1.14076	1.00805	0.920782	0.46172	0	0.719267
ARL5B	5.1195	5.3034	5.22159	5.21888	5.18623	5.14349	5.09866	5.72301	5.42002	5.40311	5.71875	5.59551
ARL5C	0.482596	0.377936	0.416882	0.945277	1.39242	0.715709	0.333407	0.750004	0.132711	0	0.786862	0.431505
ARL6	3.18818	3.03439	3.07816	3.02204	3.16715	3.39444	3.7568	2.8384	3.28678	3.08182	3.0577	3.16709
ARL6IP1	8.89032	9.05575	8.97965	8.96497	9.13989	8.54672	8.98998	9.56145	9.61893	9.58148	9.79054	9.76892
ARL6IP1P1	0	0	0	0	0	0.262901	0	0	0	0	0	0
ARL6IP1P2	3.02576	3.12797	2.64894	3.27709	3.41557	3.10101	3.41186	3.95267	3.31246	3.28494	3.76937	3.58161
ARL6IP1P3	0	0.88443	0	0.534295	0.571551	0.284202	1.34617	1.10812	0.575265	0.427448	0.863628	0.479192
ARL6IP4	2.01682	1.36968	1.32561	1.17563	1.53421	1.21723	1.02248	0.623832	0.297894	0.215898	0.655803	0.718486
ARL6IP5	6.32177	7.19346	7.1042	6.01997	6.48734	6.80313	7.33707	6.90243	7.97947	8.00814	7.13875	7.17321
ARL6IP6	6.49699	6.3073	6.45918	6.53473	6.5686	6.37382	6.82801	6.24118	6.6476	6.7821	6.93051	6.92366
ARL8A	0	0	0	0	0	0	0	0	0	0	0	0
ARL8B	6.86122	6.7596	6.70361	6.6386	6.53209	6.68386	6.27719	7.265	7.20782	7.08873	7.26081	7.1891
ARL9	0.5623	0.329585	0.706352	0.347044	0.623603	0.338235	0.0933456	0.097766	0.136306	0	0.320352	0.442053
ARMC1	6.6973	6.30923	6.35312	6.6788	6.55441	6.3523	6.61877	6.45025	6.49723	6.54023	6.81049	6.66296
ARMC10	4.53446	4.48986	4.64849	4.58677	4.47262	4.63304	4.13145	4.40856	4.58424	4.26964	4.60228	4.64857
ARMC10P1	2.08208	1.58249	1.45195	4.08748	4.14263	4.04829	3.47275	3.72923	1.69881	1.36797	0.852182	1.61555
ARMC12	2.64631	1.9735	1.58837	1.95478	2.5342	1.14735	3.10826	1.61527	1.00182	1.17049	0.543377	1.57466
ARMC2	3.343	3.27996	3.16249	3.11216	3.91924	3.33341	2.98026	3.45029	2.46998	2.62642	2.97484	3.07132
ARMC2-AS1	0	1.42872	1.9409	0	0	0	0	0	0	0	0	0
ARMC3	1.37805	1.09666	1.36373	0.982453	2.25828	0.427329	0.835871	1.86913	0.929812	0.690868	1.9098	0.767003
ARMC4	2.33078	3.4985	3.47451	3.63079	3.04256	1.16339	2.16169	1.27341	2.881	2.90596	3.9411	3.72812
ARMC4P1	0	0	0.499047	0.315741	0.234974	0	1.13922	0.324586	0.439953	0	0	0
ARMC5	3.49446	3.00976	3.3988	2.50959	2.71572	3.08465	2.94887	3.35894	3.05432	3.21344	3.07337	3.38046
ARMC6	7.03653	6.53303	6.71298	7.14286	6.98977	6.89085	6.15218	6.61874	6.68254	6.62307	6.56914	6.57874
ARMC7	5.07952	4.46747	4.56331	4.66453	4.57551	4.48501	3.77133	3.92146	4.45994	4.27908	4.47264	4.69845
ARMC8	5.99674	5.90457	5.87898	5.85721	5.7427	5.95799	5.62685	5.577	5.72596	5.77829	5.73502	5.74158
ARMC8P1	0.572943	0.287512	0.578634	0	0	0	0	0	0	0.292463	0.236385	0.118463
ARMC9	5.9515	5.92186	6.01238	5.77004	6.19458	6.12111	5.67562	6.0562	5.85843	5.82374	6.10488	6.09022
ARMCX1	3.46453	4.24555	4.34411	4.33824	3.89329	3.20179	3.87934	3.64227	4.2271	4.14093	4.14742	4.38813
ARMCX2	5.53235	7.01543	6.94109	7.29592	6.96304	7.25974	6.38599	6.64403	6.95799	6.98768	6.47718	6.41589
ARMCX3	6.17543	6.4664	6.42515	6.04058	6.17974	6.98016	6.65832	6.33877	6.27943	6.32682	6.26432	6.11921
ARMCX3-AS1	0	0.255053	0	0	0	0	0	0	0	0	0	0
ARMCX4	4.15745	4.40453	4.40279	4.4479	4.53156	3.77138	3.33291	3.44211	3.85043	3.56073	3.1477	3.17042
ARMCX5	3.21527	3.96834	3.89025	3.83551	4.24077	4.40106	3.78234	4.51843	3.92468	3.95599	4.26964	4.45827
ARMCX5-GPRASP2	3.31928	3.69016	3.51706	3.10043	3.74519	3.84499	3.1045	3.3118	3.70671	3.67552	4.14418	4.15803
ARMCX6	1.15931	1.75149	1.62323	1.64499	1.77766	1.66706	1.46536	1.45002	1.20509	1.35085	1.017	1.24962
ARMCX7P	0	0	0	0	0	0	0	0	0	0	0	0
ARMH1	0	0	0	0	0	0	0	0	0	0	0	0
ARMH2	0.207159	0.158864	0.176615	0	0.152478	0	0.203619	0	0	0	0	0
ARMH3	5.53012	5.72897	5.6009	5.64402	5.74784	5.73061	5.71507	5.93604	5.88692	5.74472	5.8352	5.82071
ARMH4	6.04991	6.23886	6.16794	6.04369	6.52059	6.47016	6.40955	6.09569	5.54518	5.43782	5.76005	5.76996
ARMS2	0	0.158128	0	0	0	0.376427	0.20269	0	0	0	0	0
ARMT1	5.608	5.38667	5.44079	5.82732	5.47034	5.15414	5.47552	5.56008	5.43168	5.27449	5.4237	5.28054
ARNT	0	0	0	0	0	0	0	0	0	0	0	0
ARNT2	7.1623	7.193	7.22528	5.52435	6.78171	6.24978	6.85423	6.66288	7.52707	7.51074	7.04623	7.03039
ARNTL	3.40638	3.95222	3.88201	3.35067	3.92082	5.13961	5.67487	4.79542	4.71132	4.75919	4.19818	4.21229
ARNTL2	4.09943	3.65412	3.78935	3.33635	3.31585	2.52111	4.21494	3.82509	4.75099	4.62913	3.18899	3.411
ARNTL2-AS1	0.554834	0.305342	0.337651	0	0	0.382185	0.54637	0	0	0	0	0
ARPC1A	7.71928	7.89019	7.87484	7.66719	7.70933	7.80358	7.75891	8.06768	8.34281	8.38648	8.09076	8.08169
ARPC1B	3.7649	5.45921	5.30298	4.85197	4.29375	5.115	4.74288	4.67761	5.02862	5.1498	4.18089	4.29753
ARPC2	8.36087	9.04116	8.89732	8.45546	8.43712	8.92846	8.53017	8.72876	9.25829	9.28826	8.61407	8.56014
ARPC3	6.69358	7.32566	6.9862	6.52664	6.42919	6.44112	6.75432	6.93653	7.6777	7.73565	7.16813	7.06974
ARPC3P1	1.8456	2.24286	2.52939	1.9357	2.24655	2.47906	2.85808	2.35846	2.87752	2.41896	2.89888	2.03717
ARPC3P2	0	0	0	0	0	0	0	0	0	0	0	0
ARPC3P5	0	0.23566	0.261246	0.304545	0.226422	0.296707	0	0	0.228072	0.445349	0	0
ARPC4	6.76146	6.99062	7.02984	7.02043	6.96316	7.16307	6.88929	7.15241	7.49347	7.56847	7.0517	7.02683
ARPC4-TTLL3	0	0	0	0.155238	0	0	0	0	0	0	0	0
ARPC5	0	0	0	0	0	0	0	0	0	0	0	0
ARPC5L	4.46831	4.31624	4.38835	4.5045	4.27132	4.63805	3.79733	4.22372	4.4969	4.38475	4.09077	4.14048
ARPIN	4.39128	4.12562	4.05092	4.11359	4.49843	3.53887	5.61368	5.35513	3.96051	3.94828	4.64869	4.67517
ARPP19	8.35288	8.45359	8.3463	8.09073	7.95969	7.80897	7.84444	8.08159	8.87612	8.82864	8.73483	8.69728
ARPP21	1.33471	1.6162	1.48408	0.685268	0.665505	3.45197	1.13454	0.702234	1.39207	1.35571	1.84562	2.07255
ARPP21-AS1	0	0.232448	0	0	0	0	0	0	0	0	0	0
ARR3	1.78676	2.13845	2.12824	0.471271	0.551429	0.322182	1.40374	0.845457	0.459814	0.13629	0.556741	0.154693
ARRB1	4.65003	5.35954	5.27645	3.4846	4.32849	5.36909	4.52957	4.8321	4.70371	4.49462	3.92104	3.85728
ARRB2	6.53517	5.93755	6.03521	6.4151	6.58845	5.88069	6.20998	5.93034	5.86342	5.98143	6.40142	6.46834
ARRDC1	6.15576	5.35609	5.54719	5.36767	6.00526	6.22703	6.06465	5.25406	5.02849	4.96023	5.42182	5.51595
ARRDC1-AS1	4.63964	4.25508	4.57841	3.10693	3.47877	3.11915	3.61242	2.51016	3.59681	3.34917	3.68675	3.85977
ARRDC2	0.997758	1.35935	1.46027	1.80263	0.443448	0.915703	1.04277	0.59768	0.884613	0.595079	0.382233	0.594888
ARRDC3	6.59883	6.93905	6.84246	6.85727	7.2472	6.47495	7.0929	6.97502	6.76167	6.77561	7.4448	7.36508
ARRDC4	3.45145	3.52583	3.42792	1.60133	3.10417	3.88209	5.33276	3.70563	4.30736	4.22783	3.37232	3.29738
ARRDC5	0	0	0.0904699	0	0	0	0	0	0	0	0	0
ARSA	3.95541	4.48779	4.72275	2.98345	3.42581	4.14554	3.71078	3.23699	3.8587	3.99762	4.35131	4.49973
ARSB	5.23812	5.46306	5.4037	5.69451	5.42999	6.50373	4.97991	6.62383	5.3819	5.3691	5.4297	5.4087
ARSD	3.03274	3.18956	3.47496	2.43986	3.1875	3.51767	2.79217	3.14887	2.22344	2.63809	3.73106	3.51042
ARSD-AS1	0	0	0	0	0	0	0	0	0	0	0	0
ARSDP1	0.601459	0.553784	0.522297	0.695799	0.741718	1.00256	0.139541	0.278648	0	0.110326	0	0
ARSE	1.36748	1.87985	2.08695	1.47254	2.23501	1.80365	6.67278	4.42237	1.15164	1.2878	1.39116	1.35624
ARSEP1	0	0.738528	0.247271	0	0	0	0	0	0	0.226875	0	0
ARSF	0.16479	0	0	0	0	0.233981	0.083238	0	0	0	0.151164	0.145605
ARSFP1	0	0	0	0	0	0.328404	0	0	0	0	0	0
ARSG	2.97867	3.15439	2.678	3.85052	3.88838	3.34499	2.05052	2.97089	1.96777	2.04807	2.26277	2.30253
ARSH	0	0	0	0.0934742	0	0.257122	1.63498	0.186578	0	0.0724461	0	0.0824734
ARSI	0.200357	3.76333	3.65074	2.581	2.28453	1.95997	0.59635	1.68909	0.519662	0.543798	0.493671	0.477419
ARSJ	1.32373	4.58995	4.48002	2.41574	3.11043	4.86479	3.34787	3.71738	4.31889	4.32728	1.1504	1.05303
ARSK	3.40763	3.56269	3.48451	3.43423	3.14695	2.61876	3.07449	2.75481	3.59791	3.53451	3.62712	3.63379
ART1	0	0.155872	0.173308	0.203039	0	0.197637	0	0.208953	0	0	0	0
ART2BP	0	0	0	0	0	0	0	0	0	0	0	0
ART2P	0	0.299303	0	0	0	0	0	0	0	0	0	0
ART3	0	0.30899	0.341642	0	1.61283	2.02624	0	1.56436	0.299276	0.165677	0	0
ART4	0.206627	0.550258	0.882959	0.106857	0.222501	0	0	0	0	0	0	0.094332
ART5	2.5746	1.90088	2.05694	3.46208	2.13886	0.864743	1.47526	1.16673	0.434983	0.639032	0.287766	1.0434
ARTN	0	0	0	0	0	0	0	0	0	0	0	0
ARV1	0	0	0	0	0	0	0	0	0	0	0	0
ARVCF	6.86453	6.53284	6.91321	6.30213	6.72244	6.35525	7.33846	6.28042	6.12796	6.16126	6.64187	6.83805
ARX	2.51176	0.161161	0.179153	0.555442	2.73531	1.95961	0.387141	0	0.651097	0.44499	0	0.632589
AS3MT	0	0	0.0722733	0	0	0	0.0837866	0	0	0	0	0
ASAH1	5.64309	6.00189	5.90662	5.19829	5.2272	5.83955	5.62459	5.84581	5.90119	5.96415	5.94723	6.03533
ASAH2	0.450297	0.740432	0.482559	0.606481	0.682113	0.857792	0.548294	0.62189	0.54294	0.716538	0	0
ASAH2B	1.40753	1.32211	1.2594	1.59496	2.25537	2.43763	2.01664	2.10428	1.13924	1.09772	1.30923	1.34447
ASAP1	7.15992	7.13238	6.9073	6.66716	6.88863	7.1239	6.6784	7.33776	7.25118	7.23009	6.98249	6.95795
ASAP2	5.77212	5.43277	5.45679	5.01199	5.9525	5.38787	5.56386	5.57658	5.40582	5.40882	5.70751	5.6952
ASAP3	0	0	0	0	0	0	0	0	0	0	0	0
ASB1	6.79316	6.73599	6.83005	6.62073	7.24655	7.90836	6.87179	6.92626	6.68896	6.71906	6.45621	6.48474
ASB10	0.115518	0	0.0980254	0	0	0	0	0	0	0	0	0
ASB11	0	0	0	0	0	0	0.0920777	0	0	0	0	0
ASB12	0	0	0	0	0.0981467	0	0	0	0	0	0	0
ASB13	4.93845	4.65612	4.87546	3.46956	3.55242	4.2424	3.19645	3.57949	4.24126	4.41454	4.96026	4.98375
ASB14	0.501147	0.926152	0.838468	0.829936	1.40555	1.97127	1.27921	0.849548	0.576375	0.602637	0.361066	0.49577
ASB15	0	0	0	0	0	0	0	0	0	0.115531	0	0.0671203
ASB16	2.60364	2.38339	2.45959	1.19481	1.31691	0.664004	1.38149	0.696372	1.08902	1.37123	1.44818	1.77281
ASB16-AS1	4.18276	4.44075	4.45467	2.49344	2.35101	1.3	2.44341	1.70869	3.34999	3.6116	4.07707	4.32405
ASB17	0	0	0	0	0	0	0	0	0	0	0	0
ASB18	1.20331	0.706037	0.702921	0.245885	0	0.70651	0.449294	0.364517	0.0945125	0	0	0
ASB2	1.04404	0.661989	0.573903	1.34621	0.930623	0.129161	1.38471	0.261635	0.0979469	0.455058	0.234223	0.509593
ASB3	2.11961	2.30483	2.33808	1.93313	2.56228	2.21767	2.43657	2.22054	1.3772	1.73523	2.08586	1.59394
ASB4	0.250955	0.363411	0.146427	0.0884641	0.400595	0.167197	0.246729	0.666253	0.352185	0.256539	0.855529	0.874769
ASB5	0	0.234607	0	0	0.117101	0.423145	0	0	0.117987	0	0	0
ASB6	4.16731	4.13959	4.16567	4.05399	4.10872	4.4211	4.03815	4.12804	3.90536	3.97857	3.92197	3.79098
ASB7	4.12119	4.23458	3.96318	4.32839	4.19686	4.23046	4.4673	4.43424	4.23157	4.23549	4.21714	4.33356
ASB8	5.93145	6.00504	5.98679	4.50737	5.30978	5.76505	5.41271	5.5092	5.69635	5.80561	5.82293	5.92565
ASB9	0	0.2197	0	0	0	0	0	0	0	0	0	0
ASB9P1	0.84198	0.441984	0.617966	0.211968	0.937671	0.206344	0.390883	0	0.157472	0	0.366694	0.503158
ASCC1	5.7966	5.98152	5.72635	6.13021	6.38241	6.18421	6.45011	6.26918	6.00577	5.8969	6.21872	6.26135
ASCC2	6.94974	6.79661	6.80144	6.5577	6.504	6.79953	6.21632	6.50882	6.56223	6.57996	6.42607	6.49551
ASCC3	6.69242	6.55462	6.3842	6.92957	5.80912	6.25069	6.52673	6.5474	6.70089	6.59079	6.69136	6.66808
ASCL1	3.99997	4.79868	4.86661	2.70797	3.50016	1.54779	3.28319	2.93539	3.17448	3.24431	4.12366	4.15568
ASCL2	0	0.862849	0.849073	1.05955	0.527043	1.03802	0.0930527	2.12255	0.260065	0.448862	2.38214	2.4819
ASCL3	0.482467	0.377831	0.223381	0.673388	0.193271	0.254142	0.474934	0	0	0	0	0
ASCL4	0	0	0	0	0.0567937	0	0	0	0	0	0	0
ASCL5	0	0	0	0	0	0	0	0	0	0	0	0
ASF1A	5.87177	5.85514	5.7024	5.70677	5.93464	5.63005	5.72689	6.25236	5.96462	5.95101	5.9612	5.98447
ASF1B	6.72616	6.42826	6.57211	6.61014	7.07696	5.61167	6.49862	6.82268	6.63385	6.55174	7.24739	7.25787
ASGR1	2.75381	3.03884	3.16762	2.02881	3.65509	4.12183	3.73594	2.67088	2.55506	2.52113	3.16415	3.27549
ASGR2	0.411735	0.115031	0.128098	0.150471	0.11034	0	0	0.539517	0	0.117132	0.264252	0
ASH1L	0	0	0	0	0	0	0	0	0	0	0	0
ASH1L-AS1	0	0	0	0	0	0	0	0	0	0	0	0
ASH1L-IT1	0	0	0	0	0	0	0	0	0	0	0	0
ASH2L	6.38868	6.66825	6.70408	6.63314	6.69217	6.3751	6.49442	6.73221	6.47999	6.5449	6.66918	6.81054
ASH2LP1	0	0	0	0	0	0	0	0	0	0	0	0
ASH2LP2	0	0	0	0	0	0	0	0	0	0	0	0
ASH2LP3	0	0	0	0	0	0	0	0	0	0	0	0
ASIC1	5.53142	5.03203	5.17342	4.34562	5.3567	5.97321	5.3341	5.0228	4.38612	4.49009	4.88124	4.9947
ASIC2	1.31581	2.44233	2.62063	1.4775	1.47207	3.26258	2.36935	3.21447	0.217308	0.228516	0.626561	0.177234
ASIC3	3.58641	2.29352	2.86214	2.38657	2.96253	3.35357	2.8827	2.52334	1.4754	1.93353	1.61454	2.40471
ASIC4	2.49596	2.96281	3.36008	0.400097	0.657807	1.77915	4.10719	1.06946	2.02377	2.12447	1.60662	1.52239
ASIC5	0	0	0	0.10323	0	0.194249	0.101549	0	0	0.0800679	0	0
ASIP	1.81649	0.964013	1.2739	0.274859	1.04419	1.6036	1.28945	0	1.15284	0.718857	0.821732	0.244235
ASL	4.1909	4.16146	4.2545	4.24698	4.10258	3.94062	3.47317	3.90911	4.16437	3.96925	4.4431	4.32259
ASLP1	1.36656	1.31472	1.32062	0	0.891199	1.3399	0	0	0.193552	0.203619	0	0
ASMT	0	0	0	0	0	0	0	0	0	0	0	0
ASMTL	0	0	0	0	0	0	0	0	0	0	0	0
ASMTL-AS1	0	0	0	0	0	0	0	0	0	0	0	0
ASNA1	6.41207	6.47023	6.5526	6.91762	6.5809	6.29465	6.68228	6.85013	6.90093	6.80266	6.88893	6.9513
ASNS	7.9999	7.15056	7.17678	7.89714	6.56517	6.87726	7.23159	8.30318	7.68272	7.71966	8.47605	8.40482
ASNSD1	7.1504	6.85331	6.83731	7.32166	7.20871	7.11689	6.34993	6.85817	6.83818	6.85568	6.79394	6.78936
ASNSP1	0.398192	0.083936	0	2.33533	0.544927	0.206861	0	0.316709	0	0.16619	0	0.0972588
ASNSP3	0.132566	0	0.112592	0	0	0	0	0	0.0976496	0	0.233545	0
ASNSP4	0	0	0	0	0	0	0	0	0	0	0	0.318204
ASNSP6	0	0	0.0915534	0	0	0.10482	0	0	0	0	0	0
ASPA	0	0.069605	0.0776504	0.0914898	0.0667238	0.172758	0	0	0	0	0	0
ASPDH	1.93571	1.57437	1.60534	1.00552	1.01435	1.82593	1.75601	0.501495	0.666705	0.389682	1.07419	0.437511
ASPG	0.26962	0.107631	0.429337	0.38712	0.199566	0	0	0	0	0	0	0
ASPH	6.66335	7.11501	6.94626	6.9513	6.87255	6.61774	7.30422	7.24689	6.87114	6.77582	6.76996	6.72778
ASPHD1	1.62149	2.23292	2.71664	2.25418	1.73001	3.35752	1.68895	1.11542	2.17099	2.16387	1.84218	1.8684
ASPHD2	2.88802	2.52864	2.44691	1.89887	2.13943	2.57041	3.52968	1.36782	3.04385	3.25874	3.11379	3.36447
ASPM	0	0	0	0	0	0	0	0	0	0	0	0
ASPN	0.401016	0.446103	0.182852	0.146205	0.157909	0.91131	0.83707	0.469855	0.0550016	0	0	0.0660829
ASPRV1	2.04186	1.47745	1.46099	0	0.0589154	0.291648	0.154916	0.307799	0.912441	0.773713	1.11075	0.972868
ASPSCR1	5.68604	5.26717	5.58307	5.60964	5.51313	5.33118	5.19389	5.3461	4.47361	4.48993	5.32487	5.165
ASRGL1	5.51407	5.30234	5.30692	4.63431	5.44825	4.0975	5.15745	3.66538	5.08895	5.11724	5.83224	5.81899
ASS1	5.51966	5.37632	5.20726	6.29074	3.17816	5.01336	3.69943	4.7826	4.34492	4.36339	5.40777	5.57313
ASS1P1	0.383862	0.545582	0.892945	1.4989	0.10213	0.838805	0.137174	0.393858	0.289014	0.69997	0.245522	1.0497
ASS1P10	0.683679	0.465559	0.674911	1.07709	0.523727	0.1349	0.261079	1.23425	0.197913	0.390093	0.244251	0.773479
ASS1P11	0	0.108256	0	0.947784	0	0.67955	0.383402	0.511736	0	0.110239	0	0
ASS1P12	2.06198	2.00425	1.7736	1.08757	1.02529	1.42727	0.48774	0.797767	1.4797	1.90855	1.42401	1.53004
ASS1P2	1.01987	0.550773	0.831954	0.269323	0.672265	0.262312	0.265174	0.276989	0	0	0.459737	0.345496
ASS1P4	0	0	0	0	0	0	0	0	0	0	0	0
ASS1P5	0	0	0	0.490759	0	0.259211	0.262043	0.273731	0	0	0	0
ASS1P6	0	0	0	0.687274	0	0	0	0	0	0	0	0
ASS1P7	0.269085	0.549652	0.332731	2.40587	0.530161	1.67266	0.380653	1.1119	0.291362	0	0.247546	0.443502
ASS1P8	0	0	0	0.25578	0.189351	0	0	0	0	0	0	0
ASS1P9	0.139721	0.106567	0.118713	1.33521	0.287175	0.91675	0	0.394137	0.102987	0.10852	0	0.342261
ASTE1	2.32632	2.93179	2.71444	3.89158	3.7091	3.52103	2.13047	2.01858	2.62003	2.78145	2.32615	2.59314
ASTL	0	0	0.149923	0	0.129273	0	0	0	0.130247	0	0	0
ASTN1	0	0	0	0	0	0	0	0	0	0	0	0
ASTN2	2.84984	3.46289	3.49884	3.43297	3.67803	4.46862	3.71285	3.60635	2.62958	2.57403	3.37324	3.3961
ASTN2-AS1	0	0	0.0845651	0	0.0726898	0.0968523	0	0	0	0.0772265	0	0
ASXL1	7.47529	7.55236	7.47409	7.7295	7.74759	7.4908	7.41829	7.57645	7.49301	7.42951	7.60158	7.58494
ASXL2	4.37337	4.56041	4.37839	4.89203	4.5425	4.63785	4.26945	4.57651	4.37119	4.3836	4.131	4.08037
ASXL3	5.32443	5.75122	5.64926	4.92999	5.78687	5.86922	5.06278	5.40779	3.97711	3.98094	5.53149	5.52327
ASZ1	0	0.0670004	0	0	0	0	0	0.0907622	0	0	0	0
ATAD1	5.63451	5.61263	5.47889	5.54486	5.43857	6.03762	5.95887	5.89718	5.98393	5.88706	5.65544	5.61278
ATAD2	6.70579	6.69517	6.56848	6.34251	6.92214	5.82366	6.84238	6.67553	6.67726	6.65523	6.93536	6.87939
ATAD2B	6.16626	5.87697	5.80843	5.49379	5.88343	5.9833	5.58049	5.42081	4.94602	4.99529	5.26198	5.12687
ATAD3A	0	0	0	0	0	0	0	0	0	0	0	0
ATAD3B	0	0	0	0	0	0	0	0	0	0	0	0
ATAD3C	0	0	0	0	0	0	0	0	0	0	0	0
ATAD5	4.86441	4.82734	4.74187	4.37177	4.58671	3.63842	4.3153	4.34892	4.19393	4.22765	4.54318	4.55597
ATAT1	0	0	0	0	0	0	0	0	0	0	0	0
ATCAY	5.7659	5.67663	5.85904	4.14466	5.19115	6.5626	5.70099	4.66468	6.2901	6.29712	6.58872	6.61688
ATE1	5.07518	4.99074	4.90961	4.22232	4.3112	4.61849	4.63724	4.92756	5.07335	5.16948	5.18613	5.04184
ATE1-AS1	3.52665	1.84856	1.60273	1.44509	2.31787	2.06354	1.75328	2.39618	1.25155	0.6137	1.68038	1.49418
ATF1	5.68713	5.3501	5.29164	5.77353	5.54833	5.60146	4.67885	5.53736	5.10378	5.03058	5.31046	5.47084
ATF1P1	0	0	0	0	0.134731	0	0	0	0	0	0	0
ATF2	6.55697	6.49542	6.38475	6.26439	6.55524	6.30123	6.54462	6.46362	6.22801	6.26983	6.58875	6.48211
ATF3	0	0	0	0	0	0	0	0	0	0	0	0
ATF4	8.56414	8.3826	8.42973	8.53899	8.02796	8.11226	8.14741	8.72793	8.58278	8.59471	8.7236	8.75856
ATF4P1	0	0	0	0	0	0	0	0	0	0	0	0
ATF4P2	0	0	0	0	0	0	0	0	0	0	0	0
ATF4P3	1.34899	1.33653	1.38192	1.41354	1.29914	0.943907	1.39826	1.68088	1.02807	1.75591	1.76151	1.52621
ATF4P4	2.40698	1.74579	2.16584	3.04376	2.68302	2.58341	2.47409	3.16904	2.10959	2.19076	2.36736	2.32168
ATF5	5.86438	5.54838	5.46313	5.49405	5.14501	5.52584	4.02441	5.89544	5.58657	5.8272	4.93383	4.97146
ATF6	0	0	0	0	0	0	0	0	0	0	0	0
ATF6B	0	0	0	0	0	0	0	0	0	0	0	0
ATF7	4.50989	4.90155	4.89508	5.25448	4.98475	5.36752	4.82375	5.04916	4.62309	4.56479	4.37986	4.23071
ATF7IP	6.92871	7.17532	7.1004	7.18824	7.22222	6.90352	7.18086	7.23474	7.12277	7.15392	7.10107	7.06902
ATF7IP2	3.12526	3.45736	3.24948	4.34796	4.22496	3.49155	3.21421	3.4891	2.67626	2.6894	2.41089	2.51212
ATG10	3.26083	4.03313	3.86556	4.6128	3.87906	3.05094	4.01529	4.61048	3.94918	3.71359	4.10962	4.04791
ATG10-AS1	0	0	0	0	0	0	0	0	0	0	0	0
ATG10-IT1	0	0.256492	0	0	0	0	0	0	0	0	0	0
ATG101	5.35514	4.99625	4.98211	5.05286	5.23342	5.23933	4.89423	5.33321	4.62964	4.75556	4.83727	4.81313
ATG12	6.4398	6.40316	6.26902	6.46024	6.60466	6.91261	7.39707	7.17277	6.25736	6.28694	6.44268	6.39806
ATG12P2	0.380889	0.751324	0	0.380393	0.726301	0.665587	0	0	0	0	0	0
ATG13	6.73501	7.12869	7.07789	7.09012	6.88015	6.84474	6.43154	7.07768	7.05702	6.95625	7.40144	7.41067
ATG14	4.1979	4.36403	4.20162	4.10954	3.99045	3.94996	3.38851	3.00482	3.33852	3.26922	3.3571	3.37256
ATG16L1	5.45496	5.23052	5.21088	5.55584	5.36353	5.69753	4.77341	4.96096	5.08159	5.0464	4.83427	4.63876
ATG16L2	4.58289	4.20477	4.34829	3.54446	3.74954	3.41002	4.89426	2.85541	2.24302	2.59472	2.9557	3.11738
ATG2A	4.77237	4.67454	4.90603	4.47337	4.88485	4.88011	4.56033	4.60722	4.52762	4.60675	4.79982	4.66119
ATG2B	5.95787	6.09255	5.97394	5.7886	5.83609	6.13049	5.75299	5.501	5.11891	5.00883	5.23364	5.14893
ATG3	5.535	5.39859	5.42919	5.45435	5.45227	5.54694	5.34404	5.04102	5.69165	5.80266	5.52479	5.43639
ATG3P1	0	0	0	0	0	0	0.183256	0	0	0	0	0
ATG4A	2.95762	3.01432	3.08614	2.4535	2.65855	3.25335	2.95	3.49576	2.89994	3.11594	2.9912	2.89915
ATG4AP1	0	0	0	0.55244	0	0	0	0	0	0	0	0
ATG4B	7.61493	7.18012	7.34775	7.1831	7.36926	7.37199	7.25382	7.21247	7.00818	7.02415	7.2409	7.08267
ATG4C	0	0	0	0	0	0	0	0	0	0	0	0
ATG4D	5.09529	5.32901	5.23561	5.10831	5.6475	5.33621	5.5968	5.64674	5.3301	5.42517	5.51856	5.58489
ATG5	5.08774	4.81659	4.76908	5.04193	4.7212	4.58426	5.00824	5.05005	5.06142	5.16733	4.88939	4.83947
ATG7	5.39803	5.32267	5.49162	4.85718	4.89021	4.85637	5.0667	5.17837	5.13544	5.1543	5.1	5.16799
ATG9A	6.27317	6.69023	6.66119	6.30458	6.34927	6.46027	6.73169	6.6637	6.78239	6.82863	6.72045	6.742
ATG9B	1.20128	1.16183	1.25358	1.3233	1.54874	0.897236	1.26898	1.38946	0.200745	0.0738743	1.16909	0.731389
ATIC	7.41449	7.13951	7.04457	7.25437	6.57062	6.23185	6.20223	6.6525	7.18412	6.99239	7.28592	7.26526
ATL1	5.25379	5.09519	5.01992	3.40133	5.00553	4.91342	5.99218	4.27776	5.94194	5.87241	5.21585	5.12809
ATL2	6.51753	6.5943	6.47773	6.94568	6.8836	6.50682	6.59275	6.77508	6.38982	6.41632	6.69213	6.65224
ATL3	2.44884	4.12835	3.84042	4.83652	4.45019	4.90004	4.54572	5.52805	4.65733	4.70666	3.45442	3.6333
ATM	7.33719	7.01124	6.97912	6.9642	7.24237	7.19099	7.09007	6.6454	6.33008	6.24591	6.58526	6.58491
ATMIN	6.42801	6.47167	6.327	6.81454	6.65646	6.56254	5.93746	6.3506	6.44485	6.44476	6.58134	6.48657
ATN1	7.02443	7.08108	7.15321	6.90629	7.30305	7.82782	6.85617	7.35329	7.23967	7.31647	7.32231	7.33001
ATOH1	0.0797333	0.925682	0.897332	0.0796185	2.80515	2.43559	0	0.996196	0.114623	0.232181	4.38678	4.45581
ATOH7	0.226328	0.328948	0.193143	0.593408	0.894041	0.800315	0.222486	0.523333	0.388441	0.334533	0.551081	0.977416
ATOH8	4.24197	5.47559	5.64214	4.35697	5.44038	5.90863	3.84876	6.03773	5.20829	5.34392	6.09057	6.05626
ATOX1	4.95239	5.29223	5.26939	4.82951	4.75255	4.91002	5.31236	4.86667	5.17833	5.16306	4.51611	4.86199
ATP10A	2.27157	2.85362	2.93124	0.851839	2.6823	3.49967	2.79373	2.953	1.74238	1.81369	2.38704	2.57325
ATP10B	0.259096	1.45556	1.4553	0.478066	0.438365	0.415735	3.00882	0.638866	0.619929	0.748537	1.73757	1.75445
ATP10D	3.01107	4.24462	4.13286	3.78818	4.34627	4.19291	3.10307	3.32238	3.82496	3.74875	3.9087	3.39134
ATP11A	6.36338	5.86407	5.81492	6.46666	6.29514	6.4493	5.72641	5.86677	5.40968	5.33116	5.28931	5.35885
ATP11A-AS1	0.229001	0.0610546	0.133197	0.297514	0.367124	0	0.153911	0	0	0	0.143647	0
ATP11AUN	0	0	0.066679	0.224056	0.112345	0	0	0	0	0	0	0
ATP11B	5.97483	6.00195	5.91206	5.93959	6.36516	6.6247	6.41315	6.53504	5.71286	5.77345	5.82407	5.82617
ATP11C	5.07684	5.40772	5.29613	5.04405	4.49419	5.03275	4.91174	5.04736	5.76284	5.76314	4.995	5.11014
ATP12A	0.0446911	0.0338193	0.110502	0.0446259	0	0.0433743	0	0	0.0326553	0.0681064	0	0
ATP13A1	6.55749	6.27454	6.46746	6.38884	6.36632	6.77741	5.75882	6.3689	6.23095	6.3315	6.25993	6.27293
ATP13A2	0	0	0	0	0	0	0	0	0	0	0	0
ATP13A3	6.18185	6.17947	6.11413	6.17543	5.74372	6.24301	5.9006	5.89771	5.99742	6.02745	5.88094	5.87465
ATP13A4	0.549726	0.432589	0.315542	0.158053	0.274144	0.292744	0.890413	0.376853	0.224955	0.341677	0.277041	0.267264
ATP13A4-AS1	0	0	0	0	0	0	0	0	0	0	0	0
ATP13A5	0.182573	0.267122	0	0.0940375	0.256756	0.0914432	0.549443	0.353709	0	0.0728859	0	0.161431
ATP13A5-AS1	0	0.261913	0.290073	0.611017	0.465996	0.329021	1.02636	0	0	0.266462	0	0
ATP1A1	0	0	0	0	0	0	0	0	0	0	0	0
ATP1A1-AS1	0	0	0	0	0	0	0	0	0	0	0	0
ATP1A2	0	0	0	0	0	0	0	0	0	0	0	0
ATP1A3	6.16164	6.00694	6.13467	3.30936	4.61747	6.3727	6.50548	3.95376	6.22873	6.28568	6.43467	6.54134
ATP1A4	0	0	0	0	0	0	0	0	0	0	0	0
ATP1B1	0	0	0	0	0	0	0	0	0	0	0	0
ATP1B1P1	0.631777	1.02544	0.549339	0.970966	0.994015	1.51885	0.743521	0.771701	0.262923	0.144736	0	0
ATP1B2	4.47138	4.0274	4.21481	3.58145	3.84054	5.6763	4.73013	3.45369	4.12934	3.99912	5.11023	4.98648
ATP1B3	7.82271	7.92837	7.86207	8.26525	8.18375	8.24375	7.65191	8.44084	8.19504	8.15449	8.23913	8.30771
ATP1B3-AS1	3.41877	2.76474	2.90389	2.32351	2.95558	2.4699	1.98312	1.61608	0	0.824088	1.50133	1.61053
ATP1B3P1	2.59745	2.3979	2.20643	2.73469	2.63105	3.04917	2.0021	3.24993	2.81054	2.54153	3.09545	2.61015
ATP1B4	0	0.0327838	0	0	0.0314102	0	0	0	0	0.0334003	0.0781528	0
ATP23	2.5123	2.64503	2.5665	2.79002	3.37477	2.80767	3.78981	2.7912	2.26427	2.40165	2.75003	2.59624
ATP2A1	3.1658	2.47873	2.76024	2.90519	2.76968	2.2833	2.05252	1.05039	1.32979	1.09219	1.7544	1.57425
ATP2A1-AS1	3.4201	2.9941	2.89346	1.72556	2.66398	0.534341	2.40859	1.85487	2.98056	3.04918	3.52938	3.42401
ATP2A2	8.49789	8.53239	8.5136	8.42356	8.45319	8.69104	8.28686	8.82945	8.71974	8.71663	8.74612	8.71914
ATP2A3	2.29861	2.17856	2.63819	0.760796	0.126031	0.385885	0.640236	0.0909952	0.833543	0.82953	1.02779	0.916686
ATP2B1	6.84567	7.07214	6.90651	7.59247	7.74288	8.86155	6.01361	7.22847	6.99243	7.02318	7.14124	7.03025
ATP2B1-AS1	1.18932	1.52528	1.65984	1.87215	2.12031	2.99692	1.1303	2.28818	1.12665	1.20332	1.8694	1.68577
ATP2B2	1.8676	1.24548	1.35201	0.742044	1.30742	1.89627	0.978022	0.720145	0.543415	0.408933	0.409187	0.499557
ATP2B2-IT1	0	0	0	0	0	0	0	0	0	0	0	0
ATP2B2-IT2	0	0	0	0	0	0	0	0	0	0.251508	0	0
ATP2B3	0.4721	0.165561	0.251514	0.174855	0.246496	1.21065	0.130942	0.0928046	0.0334743	0.103463	0.436601	0.154778
ATP2B4	0	0	0	0	0	0	0	0	0	0	0	0
ATP2C1	6.45324	6.49846	6.42068	6.68059	6.66584	6.89344	7.14089	6.52237	6.57968	6.60426	6.26724	6.20702
ATP2C2	0.850133	1.05364	0.927978	0.617599	0.599407	1.20023	0.765883	0.545175	0.603268	0.269681	0	0.209817
ATP2C2-AS1	0.170919	0.211675	0.19085	0.323288	0.414616	0.492328	0.538765	0.380963	0.0854415	0	0	0.0521298
ATP4A	0.607594	0.35841	0.17146	0.291742	0.518139	0.367724	0	0.299982	0.149101	0	0	0
ATP4B	0.225202	0.0890643	0.192171	0	0.0854012	0.317109	0	0	0.0860547	0.176046	0	0
ATP5F1A	9.70193	9.57628	9.63176	10.0957	9.73507	9.35918	9.52197	9.76147	9.53225	9.53706	9.92955	9.86535
ATP5F1AP1	0	0	0	0	0	0	0	0	0	0	0	0
ATP5F1AP2	2.50638	2.0902	1.64441	3.42083	3.22036	2.79481	2.80949	2.86883	2.05126	1.80325	2.92137	2.43963
ATP5F1AP3	2.08842	1.59076	2.05846	4.85712	4.60305	4.16272	3.97617	4.65159	1.72516	1.63897	2.17073	1.97377
ATP5F1AP4	0	0	0	0	0	0	0	0	0	0	0	0
ATP5F1AP7	0	0	0	0	0	0	0	0	0	0	0.238089	0
ATP5F1AP8	0	0	0	0	0	0	0	0	0	0	0	0
ATP5F1B	10.6432	10.702	10.6765	11.121	11.0822	10.7921	10.8361	11.1713	10.9155	10.9002	11.0297	11.0009
ATP5F1BP1	0	0.0843375	0	0.11068	0	0	0	0	0	0	0	0.0977218
ATP5F1C	8.51028	8.6532	8.59475	8.71837	8.67007	8.48981	8.62545	8.66043	8.784	8.79661	8.94654	8.9603
ATP5F1CP1	2.21766	2.26646	2.0284	2.38042	2.86514	2.59474	3.68441	3.49414	2.43137	2.31956	2.78608	2.34121
ATP5F1D	5.99941	5.8856	6.48738	6.70081	6.53056	6.79466	6.66247	6.68159	6.3548	6.43587	6.13336	6.49646
ATP5F1E	6.74217	6.9024	6.84303	6.05328	6.3252	6.12196	7.0442	6.65018	7.11093	7.1368	6.68421	6.59266
ATP5F1EP1	0	0	0	0	0.66146	0.833188	0	0	0	0	0	0
ATP5F1EP2	5.21945	5.73436	6.03464	8.42174	8.90256	8.63968	9.83318	9.19868	5.98058	6.14859	6.13219	5.79306
ATP5IF1	0	0	0	0	0	0	0	0	0	0	0	0
ATP5MC1	6.53349	6.54154	6.62706	6.79181	6.75667	6.67211	6.58267	6.80546	7.04607	7.03335	6.6357	6.60972
ATP5MC1P1	0	0	0	0	0	0	0	0	0	0	0	0
ATP5MC1P3	0	0	0.331765	0	0	0.375619	0	0	0	0	0	0
ATP5MC1P4	0	1.44304	1.42365	0.89047	0.269949	0	0	0.371277	1.29379	1.06679	1.02912	1.17036
ATP5MC1P5	0.384955	0	0	0	0.287808	0	1.63297	0	0	0.304436	1.08185	0.343002
ATP5MC1P6	0	0.298647	0.330325	0	0.287175	0	0.377943	0	0.289226	0	0.638783	0
ATP5MC1P7	0	0	0	0	0	0	0	0.404447	0	0	0	0
ATP5MC1P8	0	0.403049	0	0	0	0	0.505577	0.526316	0	0	0	0
ATP5MC2	9.17517	8.78408	8.80221	9.11241	9.05185	8.37164	9.27473	8.95795	8.77468	8.7334	8.90759	8.97131
ATP5MC2P1	0	0	0	0	0	0	0	0	0	0	0	0
ATP5MC2P3	0	0.290372	0	4.68963	4.80232	4.33787	4.43384	4.68192	0.718599	0	0	0
ATP5MC2P4	5.12172	4.6258	4.92019	5.21559	5.38661	4.6494	5.52196	5.39187	4.66611	4.48419	4.93102	4.97574
ATP5MC3	7.16843	7.2377	7.36791	7.34178	7.27263	7.21726	7.30264	7.48243	7.60508	7.52982	7.5456	7.58713
ATP5MD	6.51482	6.72553	6.60347	6.87621	6.87345	6.68774	7.01811	6.72341	7.07439	7.00125	6.32363	6.37777
ATP5MDP1	3.01814	2.54055	3.48303	3.62587	3.42502	3.81648	3.6838	2.77612	3.68754	3.70062	2.62906	3.28171
ATP5ME	6.65034	6.61575	6.46608	6.2919	6.32379	6.1374	6.40814	5.83431	6.592	6.40323	6.47448	6.10182
ATP5MF	7.31263	7.15906	7.26301	7.23529	6.97702	6.65649	6.81983	6.55106	7.39784	7.44392	6.87736	6.91665
ATP5MF-PTCD1	0.291662	0.116967	0.360015	0.152974	0.216301	0.407105	0.150524	0	0	0	0	0
ATP5MFP1	0	0.853144	0.537137	0	0	0	0	0	0.830549	0	0	0
ATP5MFP3	0	0	0	0	0	0	0	0	0	0	0	0
ATP5MFP4	0.95718	0.438177	0.48236	3.77522	3.34713	2.06927	4.72341	3.86527	0	0	0	0.498909
ATP5MFP5	0.572577	0	0	5.64766	4.94934	4.75453	4.6388	4.58959	0	1.08595	0.918003	0.891507
ATP5MFP6	0.558293	0	0	0	0	0	0	0	0	0	0	0
ATP5MG	7.53506	7.4895	7.46248	7.38717	7.40386	7.12526	7.50852	7.50122	7.53514	7.51384	7.50469	7.47481
ATP5MGL	1.36352	1.04777	1.29831	1.17417	1.16946	0.2049	0.946039	1.09353	1.17576	0.975847	1.10359	0.757278
ATP5MGP2	0.489701	1.64744	1.60651	2.21163	1.60523	1.12181	1.13109	1.16899	1.467	1.51746	2.22945	1.47169
ATP5MGP3	0	0	0.431575	0.498606	0.37684	0	0.491479	0	0.379452	0.397943	0	0.446638
ATP5MGP4	0.495101	0	0	0	0	0	0.487403	0.50752	0	0	0	0.44288
ATP5MGP5	0	0	0	0	0	0	0	0	0	0.403747	0	0
ATP5MGP6	0	0	1.25441	0	0	0.845545	0.853169	0	0	0	0	0
ATP5MGP7	0	0	0	0	0	0	0	0	0	0	0	0
ATP5MPL	7.19389	7.03391	7.00769	7.21934	7.27436	6.98765	7.37448	7.06391	7.08307	7.13221	6.93511	7.13671
ATP5PB	0	0	0	0	0	0	0	0	0	0	0	0
ATP5PBP1	0.287944	0.414743	0.246472	0	0.213474	0.280116	0	0	0	0	0	0
ATP5PBP2	0	0	0	0	0.162723	0	0	0	0.163935	0	0	0.195529
ATP5PBP3	0.252551	0.194371	0	0.252208	0	0	0	0	0	0	0	0
ATP5PBP4	0	0	0.191688	0	0	0	0	0	0	0	0	0
ATP5PBP5	0.994437	1.24578	1.08124	0.580548	0.675355	0.972784	1.29935	1.01567	1.13972	1.33606	1.32758	1.1118
ATP5PBP6	0.727265	0.168053	0	0.408455	0.306398	0.398292	0.568146	0.224968	0.308572	0.171068	0.377629	0.19386
ATP5PBP7	3.55458	3.50441	3.3709	3.61229	3.3664	3.17343	3.13635	3.35	3.74361	3.57608	3.37306	3.55344
ATP5PD	6.75958	6.78406	6.71663	6.9566	7.01351	7.08353	7.09653	7.11045	6.99951	6.88079	7.06048	7.05172
ATP5PDP1	0	0.665501	0.285189	0.33202	0.247439	0	0.327009	0	0.46168	0.26194	0	0.295655
ATP5PDP2	0	0.665501	0	1.4913	1.08582	1.32679	0.593422	0.34127	0.24923	0.26194	0	0.540905
ATP5PDP3	0	0	0	1.19611	0.457779	0.322955	0.326407	0.847168	0.248759	0	0.557976	0.539977
ATP5PDP4	3.43172	3.03237	3.1393	3.6583	3.84525	3.79025	3.77911	3.63744	3.30114	3.09109	3.34761	3.19031
ATP5PF	6.94798	6.98844	6.9905	6.78573	7.01462	6.72897	6.97939	6.94191	7.03803	7.05947	7.13267	7.04101
ATP5PFP1	0.475445	0.667707	1.21216	1.89855	1.57175	1.09492	0.820805	0.851142	0.889154	1.32156	1.27823	0.75288
ATP5PO	6.93939	6.93499	6.81743	7.01527	6.89506	6.31994	7.02568	6.9911	6.81931	6.87041	6.84379	6.79503
ATP5S	4.22553	4.34173	4.31561	3.25299	3.07102	3.25636	3.23104	3.3236	4.0066	4.05302	3.83104	4.04267
ATP6AP1	6.94304	7.2753	7.33059	6.78666	7.02523	7.41931	7.35371	7.59306	7.5217	7.50943	7.53503	7.59112
ATP6AP1L	3.33465	3.0283	3.05692	2.39689	2.6414	2.39966	1.73569	0.640391	1.64253	1.26713	2.63254	2.6273
ATP6AP2	6.41329	6.63789	6.57432	6.0857	5.99685	6.53673	6.10344	6.54161	6.98225	6.96307	6.88102	6.92469
ATP6V0A1	6.35635	6.28667	6.39845	6.17555	6.37016	6.70993	6.29059	6.01893	6.37038	6.3822	6.08988	6.19112
ATP6V0A2	6.2663	5.90198	5.91264	5.65711	5.5331	5.90249	4.91335	5.18911	5.49436	5.52316	5.4024	5.40992
ATP6V0A4	0.332016	0.196999	0.34801	0.175294	0.302785	0.170586	0.251596	0.262859	0.190575	0	0	0.0796693
ATP6V0B	0	0	0	0	0	0	0	0	0	0	0	0
ATP6V0C	0.670221	0.638977	0.805754	0.915071	0.890482	0.895649	0.787102	0.686088	0.403482	0.295288	0.344725	0.603076
ATP6V0CP1	0.492386	0.385877	0.228395	0.266737	0.371464	0	0	0	0	0.209446	0	0
ATP6V0CP2	0	0	0	0	0	0	0	0	0	0	0	0
ATP6V0CP3	0	0	0	1.52669	1.81804	0.834543	0.842093	1.68583	0	0	0	0
ATP6V0D1	6.18144	6.46772	6.50253	6.54298	6.63503	7.09879	6.58922	7.34484	6.81538	6.76799	6.84276	6.97755
ATP6V0D2	0	0	0	0	0.111184	0	0	0	0	0	0	0
ATP6V0E1	6.5439	6.64408	6.41003	6.38114	5.75981	6.2045	5.77819	6.36549	6.82171	6.66299	6.28353	6.11662
ATP6V0E1P1	0.637989	0	0.954649	0	0.486987	0.622484	1.06484	0	0	0	0	0
ATP6V0E1P2	0.597438	0	0	0	0	1.31791	0	0	0	0	0	0
ATP6V0E1P3	0	0.470081	0	0.594726	0	0.580782	0	0	0	0	0	0
ATP6V0E1P4	0	0	0	0	0	0	0	0	0	0	0	0
ATP6V0E2	6.01685	5.44813	5.72508	5.55512	6.17812	5.99261	5.74904	5.48999	6.08096	6.12871	5.74179	5.79706
ATP6V0E2-AS1	1.31163	0.815441	0.848035	0.500196	1.13651	1.02522	0.49305	0.0854968	0.332098	0.968259	0.624102	0.991771
ATP6V1A	6.68246	6.95025	6.81382	7.34788	7.00123	7.22224	6.92065	7.27344	7.20453	7.19128	7.25937	7.13055
ATP6V1B1	1.16367	0.356709	0.957108	0.319254	0.237662	0.444614	0	0	0.124653	0.251639	0.930395	0.903643
ATP6V1B1-AS1	0.165203	0	0	0	0	0	0	0	0	0	0	0
ATP6V1B2	7.24215	7.32855	7.26511	6.96039	7.0662	7.24926	7.24375	7.32304	7.94065	7.98049	7.64651	7.63281
ATP6V1C1	5.50961	5.67856	5.60948	4.92727	4.56723	4.80295	4.99724	5.15754	5.91982	5.83252	5.77938	5.71125
ATP6V1C2	1.80837	2.05111	1.72351	1.56984	2.3828	3.46966	2.47015	1.52313	1.21678	1.3957	1.80414	1.5509
ATP6V1D	6.80114	7.10305	6.96285	7.30648	7.56492	7.53671	7.66694	8.13486	7.49949	7.48285	7.60182	7.627
ATP6V1E1	6.60714	7.01521	6.77747	6.45157	6.0684	6.68876	6.65173	6.77994	7.34959	7.34601	6.95819	6.88948
ATP6V1E1P1	0	0	0	0	0	0	0	0	0	0	0	0
ATP6V1E2	2.11668	2.65965	2.78028	2.32147	1.85423	1.95128	0.357027	0.754675	2.44358	2.50781	3.11426	3.00514
ATP6V1F	5.86748	5.78769	6.08375	5.64783	5.88197	5.73856	6.14131	5.98187	6.22021	6.23089	6.24658	6.21793
ATP6V1FNB	0.998973	0.594513	0.377222	0.4709	0.682249	0.857954	0.325359	0.221387	0.247939	0.260589	0.612892	0.566173
ATP6V1G1	7.90138	8.05435	8.04681	8.09138	7.9875	8.26362	8.23188	8.53758	8.23805	8.1696	8.02949	7.93558
ATP6V1G1P2	0	0	0	0	0	0	0.440012	0	0	0	0	0
ATP6V1G1P3	0	0	0.463197	0.534295	0	0	0	0	0	0	0	0
ATP6V1G1P4	0.807684	0.646815	1.17999	0.459058	0.34582	0.789065	0.452412	0	0	0	0	0
ATP6V1G1P6	0	0	0	0	0.34674	0	0	0	0	0	0	0
ATP6V1G1P7	0	0	0	0	0	0	0	0	0	0	0	0
ATP6V1G2	0	0	0	0	0	0	0	0	0	0	0	0
ATP6V1G2-DDX39B	0	0	0	0	0	0	0	0	0	0	0	0
ATP6V1G3	0	0	0	0	0	0	0	0	0	0	0	0
ATP6V1H	6.14991	6.33555	6.25982	6.03425	5.70872	6.14353	6.11293	6.55899	6.69017	6.61305	6.62442	6.53808
ATP7A	3.72109	4.10897	3.86784	3.05339	3.82072	4.58551	4.55752	4.26165	3.98831	3.94298	3.69842	3.64917
ATP7B	3.34765	3.96857	4.01027	4.50692	4.77545	4.63619	4.08485	3.78913	3.79369	3.80627	4.18035	4.23048
ATP8A1	5.71565	5.02509	4.94542	4.82945	4.5832	4.78927	4.99053	4.08233	3.92856	3.8605	5.08978	5.03286
ATP8A2	2.58658	2.76461	2.58144	2.17494	2.72685	4.12783	2.5721	1.94883	3.15336	3.16438	2.02389	2.10045
ATP8A2P2	0.40124	0.0846509	0.266418	0.111087	0.3004	0.20855	0.210868	0.114429	0.159184	0.0862142	0	0.189921
ATP8A2P3	0	0	0	0	0	0	0	0	0	0	0	0
ATP8B1	0.984972	1.35532	1.35617	0.1488	0.350426	0.50814	0.146414	0.0786416	0.481158	0.416142	0	0.193127
ATP8B2	0	0	0	0	0	0	0	0	0	0	0	0
ATP8B3	1.15989	1.38952	1.30171	1.49878	2.76045	1.04574	1.57278	1.55102	0.13724	0.507376	1.11679	0.849976
ATP8B4	0.154789	0.118204	0.0673085	1.54723	0.689967	1.31223	1.66361	1.60455	0.114248	0.0614356	0.141949	0.0699757
ATP8B5P	0.384897	0.260122	0.198317	0.384397	0.130411	0.0598736	0.118707	0	0.0451406	0.0937129	0	0
ATP9A	6.48485	6.49599	6.4435	4.91327	6.24189	6.74663	7.03453	5.76672	6.10937	6.15616	6.07892	6.11439
ATP9B	6.02813	5.8965	5.93894	6.12494	6.20894	6.02288	5.99417	5.4686	5.1819	5.15743	5.2795	5.278
ATPAF1	0	0	0	0	0	0	0	0	0	0	0	0
ATPAF2	5.36547	5.30996	5.43416	5.1223	5.56938	5.44052	5.48741	4.83403	5.04095	5.12124	5.16981	5.21919
ATR	6.01766	6.05476	5.88453	5.72921	5.94841	5.5035	5.61089	5.67849	5.48932	5.53791	5.45393	5.47165
ATRAID	6.93858	6.87769	6.77364	6.90297	6.64891	6.16073	6.42707	6.41587	6.76799	6.66096	7.00708	7.10677
ATRIP	4.49063	3.86073	3.71708	3.8737	4.10613	3.84	3.55746	3.32935	3.68745	3.75129	4.05086	4.01795
ATRN	5.35784	5.25306	5.20372	5.40084	5.28187	5.61585	5.29329	5.29993	5.10352	5.07814	5.25344	5.28714
ATRNL1	5.05258	4.96452	5.03533	5.44506	5.33664	5.69028	5.17049	5.49807	4.52666	4.42216	4.83448	4.78298
ATRX	7.25578	7.35114	7.35667	7.26842	7.39749	7.64068	6.74605	6.98393	6.95861	6.94653	6.89519	6.78566
ATXN1	2.54504	4.34954	4.26286	2.81482	2.87678	4.64121	4.44433	3.99462	4.97977	4.96616	3.05342	3.15
ATXN10	8.73597	8.62773	8.58753	8.77805	8.97809	8.8382	8.84027	8.96934	8.97612	8.98009	8.90484	8.93705
ATXN1L	5.74898	5.73123	5.7744	5.97105	5.6979	5.92708	5.6187	5.75187	5.59489	5.51766	5.43063	5.52586
ATXN2	6.06075	5.91866	5.79949	5.8026	5.9904	6.17188	5.88073	5.86931	5.60162	5.6649	5.48046	5.62141
ATXN2-AS	1.49268	1.11918	1.06547	0.828895	1.32007	0.323551	0.327009	0.617056	0.46168	0.675609	0	0.933399
ATXN2L	8.01627	7.62508	7.72373	7.7377	7.70804	7.5883	7.32997	7.74637	7.73472	7.73428	7.93856	7.94891
ATXN3	5.42595	5.44609	5.47644	5.34248	5.20478	4.85687	5.27277	5.00447	4.82712	4.90609	5.34841	5.19292
ATXN3L	0	0	0	0	0	0	0	0	0	0	0	0
ATXN7	5.70682	5.38918	5.33514	5.13283	5.32827	5.58496	5.05831	4.70318	4.46983	4.4167	4.25535	4.28928
ATXN7L1	4.16007	4.72778	4.70483	5.07475	5.19705	5.12039	4.234	5.31573	3.96979	3.8814	4.6062	4.64955
ATXN7L2	0	0	0	0	0	0	0	0	0	0	0	0
ATXN7L3	7.42034	7.43213	7.50981	7.63228	7.55426	7.79706	7.70341	7.66889	7.635	7.64448	7.6875	7.75375
ATXN7L3B	6.03449	5.90069	5.89336	5.75704	6.05405	5.90211	5.74218	5.94159	5.85944	5.81315	6.298	6.3267
ATXN8OS	0	0	0	0	0	0	0	0	0.106651	0	0	0.127688
AUH	3.97177	3.75171	3.75418	3.88805	3.77137	3.4033	4.19608	3.30718	3.19753	3.22424	3.18808	3.51102
AUNIP	0	0	0	0	0	0	0	0	0	0	0	0
AUP1	7.09505	6.81535	6.79803	6.56179	6.66634	6.96673	6.72297	6.84277	6.93643	6.96441	6.78216	6.78031
AURKA	5.98459	6.13741	6.14474	6.65838	6.53728	5.03403	6.01187	6.43574	6.2104	6.22269	6.20191	6.27769
AURKAIP1	0	0	0	0	0	0	0	0	0	0	0	0
AURKAPS1	0	0	0	0	0	0	0	0	0	0	0	0
AURKAPS2	0	0	0	0	0	0	0	0	0	0	0	0
AURKB	7.59516	7.49674	7.59788	7.58146	7.83215	6.11266	7.46468	7.63725	7.27214	7.26788	7.97445	8.05212
AURKC	0.662833	1.31893	0.988196	0.860173	0.66852	0.841606	1.10098	0.566022	0.747565	0.922984	0.511892	0.863074
AUTS2	8.65592	8.19121	8.24368	8.13488	7.57997	8.09448	7.89732	8.40631	7.70224	7.71361	8.40893	8.36684
AVEN	5.71042	5.9441	6.09203	7.52823	7.13427	6.68639	6.04699	7.02777	5.83583	5.80522	5.87326	5.68495
AVIL	3.48112	3.4705	3.27047	1.72913	3.14646	3.72229	3.0319	2.55269	2.34714	2.42886	2.74394	2.4284
AVL9	5.47929	5.62802	5.57989	5.09388	5.3811	5.80428	5.6505	5.27558	5.92542	5.90921	5.62426	5.58804
AVP	0	0	0	0	0.665739	0.259403	0.676275	0.273933	0	0	0	0
AVPI1	1.61844	1.35662	1.79648	2.83105	1.90317	2.03437	2.45639	1.56285	1.13268	1.13284	1.07215	0.813197
AVPR1A	0.249623	0.424138	0.327572	0	0.184436	0	0	0.159256	0.220252	0.195491	0.0962324	0.0470579
AVPR1B	0	0	0	0	0	0	0	0	0	0	0	0
AVPR2	0.489523	0	0.268346	0	0.232649	0.108865	0.110117	0.321469	0.0824164	0.0868776	0.372994	0.0988349
AWAT1	0.333227	0.476906	0.149997	0	0	0	0.173171	0	0	0	0	0
AWAT2	0	0.385148	0.329689	0	0.101997	0.135454	0.262107	0.273798	0.198709	0.209026	0.637672	0.531345
AXDND1	0	0	0	0	0	0	0	0	0	0	0	0
AXIN1	4.72169	4.493	4.6563	5.21934	5.21812	5.44179	4.91413	4.80158	4.79496	4.76317	4.65687	4.75614
AXIN2	6.54123	5.40527	5.4915	5.96135	6.93731	7.2217	4.83244	6.57657	4.79942	4.8211	6.89462	6.98049
AXL	3.76739	5.62795	5.47238	5.79901	5.05475	5.5293	4.23678	5.11266	4.9058	4.95362	4.26137	4.28958
AZGP1	0	0	0	0	0	0	0	0	0	0	0	0.285072
AZGP1P1	0.164379	0	0	0.164149	0	0	0.16153	0.168995	0	0	0	0
AZGP1P2	0	0	0	0	0	0.436617	0	0	0	0	0	0
AZI2	4.97544	5.26812	5.23104	5.11402	5.30573	5.42477	5.49154	5.41688	5.19336	5.30833	5.27093	5.32136
AZIN1	8.77527	8.55678	8.49793	8.76586	8.4421	8.69093	8.45467	8.85732	8.83758	8.81957	8.7089	8.67757
AZIN1-AS1	3.49561	3.35915	3.45129	2.90861	3.45353	2.72115	2.7357	2.28471	2.65316	2.44092	2.9757	2.70062
AZIN2	0	0	0	0	0	0	0	0	0	0	0	0
AZU1	1.88187	1.45171	1.63373	1.44565	2.3065	2.02517	2.30873	0.840061	0.431828	0.452494	1.15433	1.17799
AZU1P1	0	0	0	0	0	0	0	0	0	0	0	0
B2M	6.08109	7.34116	7.12588	6.51059	6.71672	7.05282	7.21616	7.5727	7.59516	7.57494	6.74835	6.62569
B3GALNT1	1.6593	4.39039	4.15371	4.25	5.00439	4.6041	2.06303	3.1832	3.90627	3.94459	2.30489	2.3355
B3GALNT1P1	0.174936	0.133808	0.148901	0	0.246272	0.170001	0.325508	0	0	0.260711	0	0
B3GALNT2	0	0	0	0	0	0	0	0	0	0	0	0
B3GALNT2P1	0	0	0	0.255599	0	0	0	0.137435	0.0984514	0	0	0
B3GALT1	1.73092	3.00564	2.88937	3.55665	2.30358	3.5805	3.74436	3.9644	2.82505	2.70818	3.35551	3.32626
B3GALT2	0	0	0	0	0	0	0	0	0	0	0	0
B3GALT4	0	0	0	0	0	0	0	0	0	0	0	0
B3GALT5	2.71312	3.09286	2.94265	3.32331	3.46635	2.99388	2.53902	2.2019	2.36663	2.3644	2.94982	2.77321
B3GALT5-AS1	1.53937	1.98719	1.85324	1.05027	0.516177	0.429546	1.19335	0.316641	1.20204	1.59169	1.33517	1.93499
B3GALT6	0	0	0	0	0	0	0	0	0	0	0	0
B3GAT1	5.60214	5.02311	5.18874	4.60249	4.62412	5.34132	5.99173	3.78259	5.51907	5.54695	5.33456	5.43845
B3GAT2	3.56669	2.48245	2.4649	0.512471	0.76027	1.24327	3.71575	1.14375	1.02938	0.877129	0.831756	1.11239
B3GAT3	5.64812	5.37179	5.60684	5.34025	5.51638	5.90093	5.69521	5.30218	5.78306	5.74673	5.60567	5.61392
B3GAT3P1	1.35583	1.40375	1.29086	2.54279	2.36893	2.16333	2.12695	2.18043	1.55041	1.05533	1.09688	1.24404
B3GLCT	4.5566	4.95107	4.77236	4.35239	5.09507	5.61337	7.02849	6.10478	5.90451	5.85706	5.16907	4.95066
B3GNT10	3.96925	3.45651	3.56488	3.43922	3.39987	2.59337	3.02384	2.99063	3.49714	3.37436	4.21192	4.19451
B3GNT2	2.64856	3.32769	3.23899	4.59254	3.32282	3.45825	2.72269	3.99884	4.82462	4.65003	2.78971	2.88902
B3GNT2P1	0	0	0	0	0	0	0	0	0	0.139374	0	0
B3GNT3	0	0.107468	0	0.268872	0.199274	0	0	0.144879	0	0	0.247686	0.238861
B3GNT4	1.06379	0.814597	0.830383	0.665647	0.837718	1.20283	1.04994	1.30356	0.631612	0.82639	0.205576	0.527751
B3GNT5	6.58736	6.12758	5.86633	4.63481	6.05633	5.79548	5.96152	5.77282	5.99307	5.99785	6.42492	6.34255
B3GNT6	0	0.167898	0	0.218437	0.0828338	0	0	0	0.0834681	0	0	0
B3GNT7	0.903224	0.566675	0.574632	1.57028	0.546687	0.591227	0.361506	1.05337	0.508068	0.181048	0.613186	0.732841
B3GNT8	1.05383	1.91887	1.94568	2.56359	2.03821	2.41266	1.32713	2.00274	1.0048	1.04461	1.42438	2.17236
B3GNT9	0.281487	1.26112	0.847595	0.827381	0.996721	1.4841	0.508936	0.484753	0.24868	0.482564	0.394727	0.57687
B3GNTL1	3.69515	3.37256	3.36528	3.45731	3.44275	3.56249	2.33959	2.76533	2.2519	2.46015	2.78144	2.85867
B3GNTL1P1	0	0	0	0	0	0	0	0	0	0	0	0
B3GNTL1P2	0	0	0	0	0	0	0	0	0	0	0	0
B4GALNT1	4.428	4.57817	4.73718	1.80478	3.22326	4.86614	4.60235	3.45491	5.04316	4.98082	5.11984	5.18088
B4GALNT2	0	0.0647674	0.141087	0	0	0	0	0.0445477	0	0	0	0.0380521
B4GALNT2P1	0	0	0	0	0	0	0	0	0	0	0	0
B4GALNT3	3.3139	2.34235	2.46132	3.94823	1.67495	2.02007	2.66829	0.76141	3.56647	3.63332	1.6108	1.36729
B4GALNT4	7.70229	7.39061	7.84578	7.18644	7.42812	7.55251	7.47661	6.30943	7.62122	7.66935	7.1634	7.24988
B4GALT1	3.30693	5.19441	5.05444	4.30867	4.5009	5.28098	3.80218	5.26012	4.27798	4.31867	4.04644	4.04105
B4GALT1-AS1	0.246192	0.766703	0.835641	0.245857	0.620431	0.239406	0	0.969417	0.34572	0.192755	0.421947	0.575218
B4GALT2	0	0	0	0	0	0	0	0	0	0	0	0
B4GALT3	0	0	0	0	0	0	0	0	0	0	0	0
B4GALT4	3.74933	4.72521	4.59077	4.78397	4.42559	4.84913	4.8705	4.32726	4.52079	4.30886	3.72052	3.70718
B4GALT4-AS1	0.299891	0	0	0	0	0.534341	0	0	0	0.235724	0	0
B4GALT5	5.55611	5.83509	5.78524	6.49419	6.13459	6.31147	5.64371	6.09076	6.67005	6.66221	6.25327	6.28837
B4GALT6	4.94694	4.99868	4.77866	5.39304	4.71184	4.29712	5.13846	5.0025	4.05249	4.20054	4.6576	4.5783
B4GALT7	5.07299	4.90049	5.15019	4.90032	5.1465	5.16472	5.21755	4.86413	4.6772	4.62764	4.68232	4.89861
B4GAT1	5.49897	5.31067	5.50974	5.75814	6.04133	5.89469	5.87979	6.08008	6.00963	5.99381	5.83958	5.88986
B9D1	5.01672	5.0393	5.09525	5.55576	5.77303	5.4828	5.04393	5.47741	4.76731	4.95854	5.33065	5.42065
B9D2	3.39581	3.17754	3.61109	3.39387	3.50019	3.03023	3.23014	3.07745	3.35071	3.25991	3.27737	3.13474
BAALC	4.74688	7.38562	7.55492	3.74207	6.70429	6.35789	7.91146	7.1709	7.74228	7.673	8.13107	8.17724
BAALC-AS1	1.50522	2.82761	2.75224	1.50383	2.49722	2.49507	2.36499	2.61168	2.43696	2.60526	2.88332	3.18083
BAALC-AS2	0.865848	1.79908	1.38869	0.349061	1.25422	1.37608	2.99946	1.26992	0.846301	1.72969	0.585467	1.42445
BAAT	0.532653	0.55713	0.37997	0.4868	0.660234	0.72233	0.121255	0.676123	0.664403	0.310518	0.574568	0.393467
BAATP1	0	0	0.119736	0	0	0.136896	0	0	0	0	0	0
BABAM1	5.47207	5.39025	5.61416	5.81326	5.83047	5.24006	5.62157	5.98376	5.44794	5.51059	5.38051	5.34307
BABAM2	5.07131	5.36632	5.0842	5.41962	5.21684	4.7746	5.47397	5.57233	5.1302	5.12923	5.82248	5.72819
BACE1	6.5435	6.34843	6.35337	5.63723	6.12741	6.7116	6.30643	6.10632	6.37071	6.33405	6.1429	6.01324
BACE2	4.27362	4.59034	4.64652	4.20887	4.6861	4.87495	5.0607	5.05071	4.52271	4.38029	4.10496	4.30217
BACE2-IT1	0.99067	0	1.07725	0	0	0.399658	0.403822	0	0	0	0	0
BACH1	7.03653	7.08779	6.94543	7.24026	7.04821	6.85007	7.20455	7.42258	7.60711	7.57759	7.25304	7.17435
BACH1-AS1	0.849147	1.00502	0.293142	0.616828	0	0.602466	0	0	0.256267	0.269303	0	0.303871
BACH1-IT1	2.02216	1.62175	2.03522	1.57884	1.41029	1.55126	1.32361	1.1771	1.87717	1.33854	0.878589	0.852926
BACH1-IT2	1.22475	1.10571	1.38462	0.652798	0.63378	1.31177	0.247953	0.259069	0.353873	0.526307	0.431644	0.2236
BACH1-IT3	0.947671	0.302628	0.334682	0	0.533072	0.378874	0	0	0	0	0	0
BACH2	5.69827	5.65736	5.68463	4.31604	4.52459	5.79299	5.42866	4.3162	4.88652	4.86396	5.66794	5.50718
BAD	4.88214	5.34158	5.48906	4.49703	5.41148	5.00309	6.0695	5.89906	5.66133	5.67133	5.51861	5.72528
BAG1	6.06331	5.9487	5.93054	5.07817	5.66125	5.16224	5.22345	5.9108	5.86849	5.88954	5.77089	5.6713
BAG2	2.44889	2.68118	2.65706	2.81139	2.69703	2.31564	1.87636	2.69342	2.21109	2.28148	2.18713	2.24741
BAG3	4.6168	5.39904	5.44274	5.43543	5.67097	5.87776	4.92655	5.69792	5.56848	5.58555	4.80317	5.05696
BAG4	5.51059	5.21114	5.14065	4.89858	4.66697	4.82624	4.62227	4.93519	5.0719	5.12932	5.64703	5.54747
BAG5	5.82659	5.77545	5.71737	5.53951	5.69579	5.6392	5.27448	5.94068	6.21914	6.15158	6.02692	6.01473
BAG6	0	0	0	0.0158717	0	0	0.0156055	0	0	0	0	0
BAGE2	0	0.0670991	0	0.0882198	0	0	0.0867758	0	0	0	0	0
BAHCC1	0	0	0	0	0	0	0	0	0	0	0	0
BAHD1	5.43444	4.87978	4.99124	4.34671	4.41667	4.89689	5.32978	4.54762	5.00787	5.11686	4.70408	4.7558
BAIAP2	7.21401	6.27466	6.48782	5.26248	5.67864	6.66482	5.79886	5.70377	6.47249	6.54993	5.93479	6.01373
BAIAP2-DT	5.13319	4.51469	4.69094	2.90936	3.94932	4.6596	3.37458	2.557	4.80337	4.80916	5.00078	5.0251
BAIAP2L1	2.50471	3.8684	3.59926	5.04142	4.40033	3.34507	2.81934	3.37018	1.84216	1.81319	3.35321	3.54452
BAIAP2L2	1.04537	1.28228	1.54731	2.56857	2.19095	2.06003	1.27346	1.12023	0.582704	0.494316	0.502072	0.341155
BAIAP3	5.04544	4.17924	4.55063	2.64266	4.093	4.13762	3.49279	3.28156	2.84911	2.97369	4.17936	4.42435
BAK1	4.10241	4.15038	4.27827	3.72901	3.73433	3.87391	3.70634	3.88578	4.37078	4.34424	4.11785	4.08182
BAK1P1	3.21729	2.0457	2.90696	4.56643	4.43883	4.27835	4.39114	4.84184	2.9823	2.72627	2.83475	2.71153
BAK1P2	0	0.201845	0	0	0	0	0.257669	0	0	0	0	0
BAMBI	2.57195	5.48503	5.28727	2.79492	5.64879	6.38331	2.46661	5.27494	2.33247	2.08232	3.39491	3.14737
BANF1	7.81878	7.67432	7.74954	7.72502	7.82911	7.44305	8.01272	8.18204	8.15864	8.20068	8.31997	8.22731
BANF1P1	0	0	0.852903	0	0	0	0	0	0	0	0	0
BANF1P2	1.27996	1.48265	0.487012	0.964067	0.426234	0.54781	0	0.575578	0.759463	1.30042	0.902484	0.876314
BANF1P3	6.68782	6.31799	6.60375	6.70578	7.04138	6.32947	6.55662	6.94825	6.89164	6.74386	7.11942	7.06751
BANF1P4	0	0	0	0	0	0	0	0	0	0	0	0
BANF1P5	0	0	0	0	0.433341	0	0	0	0	0	0	0
BANF2	0	0	0	0	0	0	0	0	0	0	0	0
BANK1	0.0767461	0.220029	0.127183	1.45722	0.0558129	1.75921	0	0	0.0562444	0.0593178	0	0
BANP	4.91708	4.85862	5.09223	4.61189	5.15329	4.82368	4.62235	4.00369	4.02718	4.10081	4.66229	4.4338
BAP1	7.479	7.37869	7.45916	7.4668	7.53748	7.35587	7.40954	7.40074	7.3735	7.39116	7.43521	7.48651
BARD1	5.56382	5.53312	5.4363	5.40914	5.43892	4.45379	5.62043	5.78454	5.26262	5.29861	5.72814	5.65
BARHL1	0	1.01273	1.13651	0.0988875	0.780849	3.1243	0.0972747	0.525069	0.141956	0.0766737	2.50341	2.87979
BARHL2	0	0	0	0	0	0	0	0	0	0	0	0
BARX1	0	0.550398	0.375108	1.21309	1.77176	1.01767	1.69892	1.23853	0	0.0943958	1.08743	0.88731
BARX1-DT	0	0	0	0	0.870817	0.354322	0.190116	0	0	0.150855	0	0
BARX2	0.0887721	0.516621	0.567278	0.172157	0	0.0861947	0	0	0.127446	0	0	0.078197
BASP1	8.29679	8.33774	8.5671	7.76907	8.43217	8.53676	8.38115	7.56163	8.61546	8.66134	8.92236	9.02637
BASP1-AS1	1.01843	0.8264	0.623553	0.822233	1.25607	1.29342	1.12084	0.387437	0.697728	0.577711	0.95336	1.00913
BASP1P1	3.58046	3.83305	3.89419	1.70698	1.84504	1.83471	2.8325	0.98052	0.185905	0	0.427712	1.21849
BATF	0	0	0	0.253743	0	0	0	0.261005	0	0	0	0
BATF2	0	0.417978	0.39319	0.918552	0.5151	0.19427	0	0	0	0	0.346301	0.334351
BATF3	0	0	0	0	0	0	0	0	0	0	0	0
BAX	7.82472	7.67358	7.93533	7.80883	6.95183	6.89493	7.27558	7.61142	7.84051	7.8216	7.80793	7.86871
BAZ1A	7.27796	6.91191	6.86783	5.95717	7.03109	6.92932	6.74658	6.39723	7.07443	7.06614	6.95907	6.9172
BAZ1B	7.84041	7.48963	7.38634	7.49438	7.66765	7.27246	7.33436	7.33576	7.31411	7.26136	7.46945	7.42555
BAZ2A	7.80678	7.77696	7.82327	8.35393	7.68142	7.59888	7.53538	7.47508	7.44375	7.38768	7.64219	7.67731
BAZ2B	6.65244	7.04838	7.03448	6.98067	6.61009	6.59627	6.94424	6.11711	6.33963	6.29998	6.39687	6.3545
BBC3	4.9278	4.22341	4.8023	4.13925	2.97583	2.71552	4.71126	4.09829	3.89744	4.06595	4.34436	4.85769
BBIP1	5.52793	5.62103	5.49912	4.6919	4.99798	4.88401	5.35302	4.6641	4.57407	4.85219	4.5678	4.5416
BBIP1P1	0.536558	0	0	0	0	0	0	0	0	0	0	0
BBOF1	2.39066	2.18149	2.30919	1.74066	3.32632	2.75322	1.14144	1.99646	1.60009	1.83751	2.28521	2.40944
BBOX1	0	1.04702	0.82117	0	0.369319	0.667239	0.136422	1.1689	3.67375	3.65122	0.453031	0.529387
BBOX1-AS1	0.248219	0.886897	1.07612	0.247881	0.858558	1.18579	0.634966	1.23468	0.628935	0.518712	0	0.410915
BBS1	2.81154	2.38559	2.53973	2.17758	2.82168	2.8364	2.37233	1.79011	1.19154	0.908536	1.33121	1.49667
BBS10	4.24838	4.10296	3.89612	3.9433	4.15058	3.62787	4.11296	3.56962	3.92075	3.76236	4.14772	4.13248
BBS12	2.62179	2.64262	2.57015	3.49122	3.85576	3.62777	3.57974	4.25477	2.61705	2.31042	3.13216	3.14055
BBS2	6.15456	6.45014	6.4529	5.96669	6.63953	6.16445	6.24554	5.95702	5.70937	5.75407	6.40919	6.36976
BBS4	6.21108	6.44759	6.34611	6.33268	6.87538	6.14897	6.35092	5.93328	6.13955	6.00833	6.90043	6.98692
BBS5	2.09835	2.40015	2.70847	1.70184	2.39107	2.06489	2.00744	1.95865	1.99468	1.87932	2.24654	2.41163
BBS7	4.92992	5.09353	5.00367	4.96832	4.93007	4.92	5.21639	5.12647	5.0245	4.97161	5.03664	4.84303
BBS9	4.2883	4.41741	4.18195	5.16185	4.63294	3.90126	5.59072	5.45186	4.5471	4.47233	4.69642	4.94916
BBX	6.5113	7.03976	7.09708	7.20418	6.88324	6.55165	7.12557	7.14147	7.21097	7.16522	7.2697	7.20402
BCAM	4.97276	4.07301	4.45748	5.62349	4.23265	4.72455	3.29573	4.52021	3.59676	3.37714	4.15265	4.43493
BCAN	0	0	0	0	0	0	0	0	0	0	0	0
BCAP29	5.77846	5.78636	5.66352	5.4964	5.35847	5.54051	5.7378	6.08878	6.29449	6.3132	6.1404	6.0758
BCAP31	7.02748	7.28558	7.32547	7.23253	7.20715	7.47397	7.02947	7.30016	7.92329	7.89877	7.61179	7.6219
BCAP31P1	0	0	0	0	0	0	0	0	0	0	0	0
BCAP31P2	0	0	0	0	0	0	0	0	0	0	0	0
BCAR1	6.42275	7.21085	7.34698	6.94955	6.49486	7.33414	6.39851	6.71015	7.18662	7.28466	6.47715	6.62915
BCAR1P1	0	0	0	0.259828	0.192417	0.253042	0	0.267248	0	0	0	0
BCAR1P2	0	0	0	0.670848	0.362165	0.969814	0.978225	0.492643	0	0	0	0
BCAR3	0	0	0	0	0	0	0	0	0	0	0	0
BCAR4	0.241244	0	0	0.240915	0.33663	0.436306	0	0	0	0	0	0
BCAS1	0.0534642	0.361338	0.433226	0.575383	0.749665	0.631681	0.671741	0.302482	0.114251	0.0813482	0	0
BCAS2	0	0	0	0	0	0	0	0	0	0	0	0
BCAS2P1	0	0	0	0	0	0.254511	0	0	0	0	0	0
BCAS2P2	0	0	0	0	0	0	0	0	0	0	0	0
BCAS2P3	0	0	0	0	0	0	0	0	0	0	0	0
BCAS3	3.83243	4.5199	4.39668	3.7765	3.21789	4.01937	4.05043	3.44238	4.07482	4.10997	4.54068	4.37903
[truncated: 33,751 more rows]
